# Supplementary material for: DNA barcoding of fish fauna from low order streams of Tapajós River basin
Source: PLoS One. 2018 Dec 21;13(12):e0209430. doi: 10.1371/journal.pone.0209430 (PMC6303048; doi:10.1371/journal.pone.0209430)
Supplement: S1 File — (XLS) [file pone.0209430.s001.xls]

## Sheet: Lab
Project:	SEARCH: Project(IGTAP), Process ids(252 ids), Include public records			User :	Karen Auzier
Created :	15-May-2017
Project Code	Process ID	Sample ID	Field ID	BIN	Catalog Num	COI-5P Seq. Length	COI-5P Trace Count	COI-5P Accession	Image Count	Barcode Compliant	Contamination	Stop Codon	Flagged Record	Collection Date	Identification	Life Stage	Extra Info	Voucher Type	Institution	Notes
IGTAP	IGTAP261-16	LGB#P-609	Pt16Sp7-9	BOLD:ADC3786		642[0n]	0		0	No				07-May-2015	Aequidens epae			E-Vouchered:DNA/Tissue	Universidade Federal do Oeste do Para
IGTAP	IGTAP258-16	LGB#P-601	Pt16Sp7-1	BOLD:ADC3786		642[0n]	0		0	No				07-May-2015	Aequidens epae			E-Vouchered:DNA/Tissue	Universidade Federal do Oeste do Para
IGTAP	IGTAP259-16	LGB#P-602	Pt16Sp7-2	BOLD:ADC3786		543[0n]	0		0	No				07-May-2015	Aequidens epae			E-Vouchered:DNA/Tissue	Universidade Federal do Oeste do Para
IGTAP	IGTAP260-16	LGB#P-606	Pt16Sp7-6	BOLD:ADC3786		642[0n]	0		0	No				07-May-2015	Aequidens epae			E-Vouchered:DNA/Tissue	Universidade Federal do Oeste do Para
IGTAP	IGTAP055-13	LGB#P-115	Msp 10-20	BOLD:ACH3483	UFOPA-I-390	644[0n]	0		0	No				28-Sep-2012	Aequidens sp.	Adult	BrBOL - Project 09	Vouchered:Registered Collection	Universidade Federal do Oeste do Para
IGTAP	IGTAP151-15	LGB#P-215	KAL1 MF 8-2	BOLD:ACH3483		608[0n]	0		0	No				05-Nov-2013	Aequidens sp.				Universidade Federal do Oeste do Para
IGTAP	IGTAP150-15	LGB#P-214	KAL1 MF 8-1	BOLD:ACH3483		608[0n]	0		0	No				05-Nov-2013	Aequidens sp.				Universidade Federal do Oeste do Para
IGTAP	IGTAP201-15	LGB#P-362	IRU MF 73	BOLD:ACH3650		499[1n]	0		0	No				27-Oct-2014	Aequidens epae			To Be Vouchered:Holdup/Private	Universidade Federal do Oeste do Para
IGTAP	IGTAP054-13	LGB#P-114	Msp 10-11	BOLD:ACH3650	UFOPA-I-389	644[0n]	0		0	No				21-Apr-2012	Aequidens epae	Adult	BrBOL - Project 09	Vouchered:Registered Collection	Universidade Federal do Oeste do Para
IGTAP	IGTAP056-13	LGB#P-116	Msp10-3	BOLD:ACH3650	UFOPA-I-391	644[0n]	0		0	No				28-Jan-2012	Aequidens epae	Adult	BrBOL - Project 09	Vouchered:Registered Collection	Universidade Federal do Oeste do Para
IGTAP	IGTAP057-13	LGB#P-117	Msp 10-4	BOLD:ACH3650	UFOPA-I-392	644[0n]	0		0	No				28-Jan-2012	Aequidens epae	Adult	BrBOL - Project 09	Vouchered:Registered Collection	Universidade Federal do Oeste do Para
IGTAP	IGTAP179-15	LGB#P-373	IRU MF 222	BOLD:AAJ1190		608[0n]	0		0	No				23-Nov-2013	Apistogramma agassizii			E-Vouchered:DNA/Tissue+Photo	Universidade Federal do Oeste do Para
IGTAP	IGTAP178-15	LGB#P-372	IRU MF 221	BOLD:AAJ1190		608[0n]	0		0	No				23-Nov-2013	Apistogramma agassizii			E-Vouchered:DNA/Tissue+Photo	Universidade Federal do Oeste do Para
IGTAP	IGTAP268-16	LGB#P-376	IRUMF22-4	BOLD:AAJ1190		538[0n]	0		0	No				23-Nov-2013	Apistogramma agassizii			E-Vouchered:DNA/Tissue+photo	Universidade Federal do Oeste do Para
IGTAP	IGTAP050-13	LGB#P-110	Msp 6-10	BOLD:AAJ1190	UFOPA-I-385	644[0n]	0		0	No				16-Feb-2012	Apistogramma agassizii	Adult	BrBOL - Project 09		Universidade Federal do Oeste do Para
IGTAP	IGTAP049-13	LGB#P-109	Msp 6-9	BOLD:AAJ1190	UFOPA-I-384	644[0n]	0		0	No				16-Feb-2012	Apistogramma agassizii	Adult	BrBOL - Project 09		Universidade Federal do Oeste do Para
IGTAP	IGTAP110-14	LGB#P-212	KA-L1 MF 7-1	BOLD:ACP6660		593[0n]	0		0	No				05-Nov-2013	Apistogramma regani		BrBOL - Project 09		Universidade Federal do Oeste do Para
IGTAP	IGTAP111-14	LGB#P-213	KA-L1 MF 7-2	BOLD:ACP6660		593[0n]	0		0	No				05-Nov-2013	Apistogramma regani				Universidade Federal do Oeste do Para
IGTAP	IGTAP152-15	LGB#P-159	KAL2 MF 2-1	BOLD:ACP6518		608[0n]	0		0	No				25-Jan-2014	Bryconops aff. caudomaculatus				Universidade Federal do Oeste do Para
IGTAP	IGTAP154-15	LGB#P-161	KAL2 MF 2-3	BOLD:ACP6518		608[0n]	0		0	No				25-Jan-2014	Bryconops aff. caudomaculatus				Universidade Federal do Oeste do Para
IGTAP	IGTAP082-14	LGB#P-151	KA-L1 MF 2-1	BOLD:ACP6518		593[0n]	0		0	No				05-Nov-2013	Bryconops aff. caudomaculatus				Universidade Federal do Oeste do Para
IGTAP	IGTAP172-15	LGB#P-225	KAL1 MF 12-6	BOLD:ACP6518		608[0n]	0		0	No				05-Nov-2013	Bryconops aff. caudomaculatus				Universidade Federal do Oeste do Para
IGTAP	IGTAP171-15	LGB#P-224	KAL1 MF 12-5	BOLD:ACP6518		608[0n]	0		0	No				05-Nov-2013	Bryconops aff. caudomaculatus				Universidade Federal do Oeste do Para
IGTAP	IGTAP170-15	LGB#P-222	KAL1 MF 12-3	BOLD:ACP6518		608[0n]	0		0	No				05-Nov-2013	Bryconops aff. caudomaculatus				Universidade Federal do Oeste do Para
IGTAP	IGTAP160-15	LGB#P-158	KAL1 MF 2-10	BOLD:ACP6518		608[0n]	0		0	No				05-Nov-2013	Bryconops aff. caudomaculatus				Universidade Federal do Oeste do Para
IGTAP	IGTAP159-15	LGB#P-157	KAL1 MF 2-9	BOLD:ACP6518		608[0n]	0		0	No				05-Nov-2013	Bryconops aff. caudomaculatus				Universidade Federal do Oeste do Para
IGTAP	IGTAP085-14	LGB#P-155	KA-L1 MF 2-7	BOLD:ACP6518		593[0n]	0		0	No				05-Nov-2013	Bryconops aff. caudomaculatus				Universidade Federal do Oeste do Para
IGTAP	IGTAP156-15	LGB#P-164	KAL2 MF 2-6	BOLD:ACP6518		608[0n]	0		0	No				25-Jan-2014	Bryconops aff. caudomaculatus				Universidade Federal do Oeste do Para
IGTAP	IGTAP157-15	LGB#P-165	KAL2 MF 2-7	BOLD:ACP6518		608[0n]	0		0	No				25-Jan-2014	Bryconops aff. caudomaculatus				Universidade Federal do Oeste do Para
IGTAP	IGTAP153-15	LGB#P-160	KAL2 MF 2-2	BOLD:ACP6518		608[0n]	0		0	No				25-Jan-2014	Bryconops aff. caudomaculatus				Universidade Federal do Oeste do Para
IGTAP	IGTAP083-14	LGB#P-153	KA-L1 MF 2-3	BOLD:ACP6518		593[0n]	0		0	No				05-Nov-2013	Bryconops aff. caudomaculatus				Universidade Federal do Oeste do Para
IGTAP	IGTAP084-14	LGB#P-154	KA-L1 MF 2-4	BOLD:ACP6518		593[0n]	0		0	No				05-Nov-2013	Bryconops aff. caudomaculatus				Universidade Federal do Oeste do Para
IGTAP	IGTAP162-15	LGB#P-168	KAL2 MF 2-10	BOLD:ACP6518		608[0n]	0		0	No				25-Jan-2014	Bryconops aff. caudomaculatus				Universidade Federal do Oeste do Para
IGTAP	IGTAP155-15	LGB#P-163	KAL2 MF 2-5	BOLD:ACP6518		608[0n]	0		0	No				25-Jan-2014	Bryconops aff. caudomaculatus				Universidade Federal do Oeste do Para
IGTAP	IGTAP022-13	LGB#P-82	Msp 3-9	BOLD:ACH3629	UFOPA-I-357	629[0n]	0		0	No				16-Feb-2012	Bryconops aff. melanurus	Adult	BrBOL - Project 09		Universidade Federal do Oeste do Para
IGTAP	IGTAP026-13	LGB#P-86	Msp 3-12	BOLD:ACH3629	UFOPA-I-361	644[0n]	0		0	No				28-Sep-2012	Bryconops aff. melanurus	Adult	BrBOL - Project 09	Vouchered:Registered Collection	Universidade Federal do Oeste do Para
IGTAP	IGTAP021-13	LGB#P-81	Msp 3-3	BOLD:ACH3629	UFOPA-I-356	644[0n]	0		0	No				28-Jan-2012	Bryconops aff. melanurus	Adult	BrBOL - Project 09		Universidade Federal do Oeste do Para
IGTAP	IGTAP020-13	LGB#P-80	Msp 3-1	BOLD:ACH3629	UFOPA-I-355	644[0n]	0		0	No				28-Jan-2012	Bryconops aff. melanurus	Adult	BrBOL - Project 09		Universidade Federal do Oeste do Para
IGTAP	IGTAP019-13	LGB#P-79	Msp 3-8	BOLD:ACH3629	UFOPA-I-354	644[0n]	0		0	No				16-Feb-2012	Bryconops aff. melanurus	Adult	BrBOL - Project 09		Universidade Federal do Oeste do Para
IGTAP	IGTAP018-13	LGB#P-78	Msp 3-7	BOLD:ACH3629	UFOPA-I-353	627[0n]	0		0	No				16-Feb-2012	Bryconops aff. melanurus	Adult	BrBOL - Project 09		Universidade Federal do Oeste do Para
IGTAP	IGTAP017-13	LGB#P-77	Msp 3-4	BOLD:ACH3629	UFOPA-I-352	644[0n]	0		0	No				16-Feb-2012	Bryconops aff. melanurus	Adult	BrBOL - Project 09		Universidade Federal do Oeste do Para
IGTAP	IGTAP016-13	LGB#P-76	Msp 3-2	BOLD:ACH3629	UFOPA-I-351	644[0n]	0		0	No				28-Jan-2012	Bryconops aff. melanurus	Adult	BrBOL - Project 09		Universidade Federal do Oeste do Para
IGTAP	IGTAP015-13	LGB#P-75	Msp 3-11	BOLD:ACH3629	UFOPA-I-350	644[0n]	0		0	No				16-Feb-2012	Bryconops aff. melanurus	Adult	BrBOL - Project 09		Universidade Federal do Oeste do Para
IGTAP	IGTAP118-14	LGB#P-234	KA-L2 MF 12-9	BOLD:ACH3629		593[0n]	0		0	No				25-Jan-2014	Bryconops aff. melanurus				Universidade Federal do Oeste do Para
IGTAP	IGTAP305-17	LGB#P-684	L3MF12-2	BOLD:ACH3629		565[2n]	0		0	No				14-Jun-2014	Bryconops aff. melanurus			E-Vouchered:DNA/Tissue+Photo	Universidade Federal do Oeste do Para
IGTAP	IGTAP168-15	LGB#P-232	KAL2 MF 127	BOLD:ACH3629		608[0n]	0		0	No				25-Jan-2014	Bryconops aff. melanurus				Universidade Federal do Oeste do Para
IGTAP	IGTAP169-15	LGB#P-233	KAL2 MF 12-8	BOLD:ACH3629		608[0n]	0		0	No				25-Jan-2014	Bryconops aff. melanurus				Universidade Federal do Oeste do Para
IGTAP	IGTAP112-14	LGB#P-226	KA-L2 MF 12-1	BOLD:ACH3629		593[0n]	0		0	No				25-Jan-2014	Bryconops aff. melanurus				Universidade Federal do Oeste do Para
IGTAP	IGTAP119-14	LGB#P-235	KA-L2 MF 12-10	BOLD:ACH3629		593[0n]	0		0	No				25-Jan-2014	Bryconops aff. melanurus				Universidade Federal do Oeste do Para
IGTAP	IGTAP113-14	LGB#P-227	KA-L2 MF 12-2	BOLD:ACH3629		593[0n]	0		0	No				25-Jan-2014	Bryconops aff. melanurus				Universidade Federal do Oeste do Para
IGTAP	IGTAP114-14	LGB#P-228	KA-L2 MF 12-3	BOLD:ACH3629		593[0n]	0		0	No				25-Jan-2014	Bryconops aff. melanurus				Universidade Federal do Oeste do Para
IGTAP	IGTAP115-14	LGB#P-229	KA-L2 MF 12-4	BOLD:ACH3629		593[0n]	0		0	No				25-Jan-2014	Bryconops aff. melanurus				Universidade Federal do Oeste do Para
IGTAP	IGTAP116-14	LGB#P-230	KA-L2 MF 12-5	BOLD:ACH3629		593[0n]	0		0	No				25-Jan-2014	Bryconops aff. melanurus				Universidade Federal do Oeste do Para
IGTAP	IGTAP117-14	LGB#P-231	KA-L2 MF 12-6	BOLD:ACH3629		593[0n]	0		0	No				25-Jan-2014	Bryconops aff. melanurus				Universidade Federal do Oeste do Para
IGTAP	IGTAP165-15	LGB#P-355	IRU MF 22	BOLD:ACG8555		608[0n]	0		0	No				23-Nov-2013	Bryconops cf. transitoria			E-Vouchered:DNA/Tissue+Photo	Universidade Federal do Oeste do Para
IGTAP	IGTAP023-13	LGB#P-83	Msp 3-14	BOLD:ACG8555	UFOPA-I-358	644[0n]	0		0	No				05-May-2012	Bryconops cf. transitoria	Adult	BrBOL - Project 09	Vouchered:Registered Collection	Universidade Federal do Oeste do Para
IGTAP	IGTAP164-15	LGB#P-354	IRU MF 21	BOLD:ACG8555		608[0n]	0		0	No				23-Nov-2013	Bryconops cf. transitoria				Universidade Federal do Oeste do Para
IGTAP	IGTAP024-13	LGB#P-84	Msp 3-15	BOLD:ACG8555	UFOPA-I-359	644[0n]	0		0	No				05-May-2012	Bryconops cf. transitoria	Adult	BrBOL - Project 09	Vouchered:Registered Collection	Universidade Federal do Oeste do Para
IGTAP	IGTAP025-13	LGB#P-85	Msp 3-13	BOLD:ACG8555	UFOPA-I-360	627[0n]	0		0	No				05-May-2012	Bryconops cf. transitoria	Adult	BrBOL - Project 09	Vouchered:Registered Collection	Universidade Federal do Oeste do Para
IGTAP	IGTAP166-15	LGB#P-356	IRU MF 23	BOLD:ACG8555		608[0n]	0		0	No				23-Nov-2013	Bryconops cf. transitoria			E-Vouchered:DNA/Tissue+Photo	Universidade Federal do Oeste do Para
IGTAP	IGTAP275-16	LGB#P-680	Pt22Sp11-6	BOLD:ACZ2664		593[0n]	0		0	No				06-May-2015	Bujurquina sp.			E-Vouchered:DNA/Tissue	Universidade Federal do Oeste do Para
IGTAP	IGTAP273-16	LGB#P-510	Pt22Sp11-1	BOLD:ACZ2664		600[0n]	0		0	No				06-May-2015	Bujurquina sp.			E-Vouchered:DNA/Tissue	Universidade Federal do Oeste do Para
IGTAP	IGTAP274-16	LGB#P-511	Pt22Sp11-2	BOLD:ACZ2664		600[0n]	0		0	No				06-May-2015	Bujurquina sp.			E-Vouchered:DNA/Tissue	Universidade Federal do Oeste do Para
IGTAP	IGTAP277-16	LGB#P-519	Pt22Sp11-10	BOLD:ACZ2664		600[0n]	0		0	No				06-May-2015	Bujurquina sp.			E-Vouchered:DNA/Tissue	Universidade Federal do Oeste do Para
IGTAP	IGTAP236-15	LGB#P-513	Pt22_Sp11_4	BOLD:ACZ2664		540[0n]	0		0	No				06-May-2015	Bujurquina sp.			E-Vouchered:DNA/Tissue+Photo	Universidade Federal do Oeste do Para
IGTAP	IGTAP240-15	LGB#P-517	Pt22_Sp11_8	BOLD:ACZ2664		531[0n]	0		0	No				06-May-2015	Bujurquina sp.			E-Vouchered:DNA/Tissue+Photo	Universidade Federal do Oeste do Para
IGTAP	IGTAP237-15	LGB#P-514	Pt22_Sp11_5	BOLD:ACZ2664		540[0n]	0		0	No				06-May-2015	Bujurquina sp.			E-Vouchered:DNA/Tissue+Photo	Universidade Federal do Oeste do Para
IGTAP	IGTAP241-15	LGB#P-518	Pt22_Sp11_9	BOLD:ACZ2664		540[0n]	0		0	No				06-May-2015	Bujurquina sp.			E-Vouchered:DNA/Tissue+Photo	Universidade Federal do Oeste do Para
IGTAP	IGTAP235-15	LGB#P-512	Pt22_Sp11_3	BOLD:ACZ2664		540[0n]	0		0	No				06-May-2015	Bujurquina sp.			E-Vouchered:DNA/Tissue+Photo	Universidade Federal do Oeste do Para
IGTAP	IGTAP247-15	LGB#P-589	Pt18_Sp29_9	BOLD:ACZ2664		540[0n]	0		0	No				07-May-2015	Bujurquina sp.			E-Vouchered:DNA/Tissue+Photo	Universidade Federal do Oeste do Para
IGTAP	IGTAP276-16	LGB#P-681	Pt22Sp11-7	BOLD:ACZ2664		593[0n]	0		0	No				06-May-2015	Bujurquina sp.			E-Vouchered:DNA/Tissue	Universidade Federal do Oeste do Para
IGTAP	IGTAP271-16	LGB#P-547	Pt19Sp4-14	BOLD:ACZ3230		594[0n]	0		0	No				06-May-2015	Characidium cf. zebra			E-Vouchered:DNA/Tissue	Universidade Federal do Oeste do Para
IGTAP	IGTAP246-15	LGB#P-555	Pt19_Sp4_22	BOLD:ACZ3230		531[0n]	0		0	No				06-May-2015	Characidium cf. zebra			E-Vouchered:DNA/Tissue+Photo	Universidade Federal do Oeste do Para
IGTAP	IGTAP245-15	LGB#P-554	Pt19_Sp4_21	BOLD:ACZ3230		531[0n]	0		0	No				06-May-2015	Characidium cf. zebra			E-Vouchered:DNA/Tissue+Photo	Universidade Federal do Oeste do Para
IGTAP	IGTAP272-16	LGB#P-552	Pt19Sp4-19	BOLD:ACZ3230		594[0n]	0		0	No				06-May-2015	Characidium cf. zebra			E-Vouchered:DNA/Tissue	Universidade Federal do Oeste do Para
IGTAP	IGTAP046-13	LGB#P-106	Msp 5-27	BOLD:ACH3210	UFOPA-I-381	644[0n]	0		0	No				05-May-2012	Copella callolepis	Adult	BrBOL - Project 09	Vouchered:Registered Collection	Universidade Federal do Oeste do Para
IGTAP	IGTAP287-16	LGB#P-291	L4MF21-13	BOLD:ACH3210		585[0n]	0		0	No				14-Jun-2014	Copella callolepis			E-Vouchered:DNA/Tissue+photo	Universidade Federal do Oeste do Para
IGTAP	IGTAP286-16	LGB#P-288	L4MF21-10	BOLD:ACH3210		618[0n]	0		0	No				14-Jun-2014	Copella callolepis			E-Vouchered:DNA/Tissue+photo	Universidade Federal do Oeste do Para
IGTAP	IGTAP285-16	LGB#P-287	L4MF21-9	BOLD:ACH3210		618[0n]	0		0	No				14-Jun-2014	Copella callolepis			E-Vouchered:DNA/Tissue+photo	Universidade Federal do Oeste do Para
IGTAP	IGTAP284-16	LGB#P-285	L4MF21-7	BOLD:ACH3210		618[0n]	0		0	No				14-Jun-2014	Copella callolepis			E-Vouchered:DNA/Tissue+photo	Universidade Federal do Oeste do Para
IGTAP	IGTAP283-16	LGB#P-284	L4MF21-6	BOLD:ACH3210		618[0n]	0		0	No				14-Jun-2014	Copella callolepis			E-Vouchered:DNA/Tissue+photo	Universidade Federal do Oeste do Para
IGTAP	IGTAP282-16	LGB#P-283	L4MF21-5	BOLD:ACH3210		618[0n]	0		0	No				14-Jun-2014	Copella callolepis			E-Vouchered:DNA/Tissue+photo	Universidade Federal do Oeste do Para
IGTAP	IGTAP281-16	LGB#P-282	L4MF21-4	BOLD:ACH3210		618[0n]	0		0	No				14-Jun-2014	Copella callolepis			E-Vouchered:DNA/Tissue+photo	Universidade Federal do Oeste do Para
IGTAP	IGTAP280-16	LGB#P-281	L4MF21-3	BOLD:ACH3210		618[0n]	0		0	No				14-Jun-2014	Copella callolepis			E-Vouchered:DNA/Tissue+photo	Universidade Federal do Oeste do Para
IGTAP	IGTAP279-16	LGB#P-280	L4MF21-2	BOLD:ACH3210		618[0n]	0		0	No				14-Jun-2014	Copella callolepis			E-Vouchered:DNA/Tissue+photo	Universidade Federal do Oeste do Para
IGTAP	IGTAP278-16	LGB#P-279	L4MF21-1	BOLD:ACH3210		618[0n]	0		0	No				14-Jun-2014	Copella callolepis			E-Vouchered:DNA/Tissue+photo	Universidade Federal do Oeste do Para
IGTAP	IGTAP175-15	LGB#P-369	IRU MF 211	BOLD:ACX6532		608[0n]	0		0	No				23-Nov-2013	Copella callolepis			To Be Vouchered:Holdup/Private	Universidade Federal do Oeste do Para
IGTAP	IGTAP176-15	LGB#P-371	IRU MF 213	BOLD:ACX6532		608[0n]	0		0	No				23-Nov-2013	Copella callolepis			To Be Vouchered:Holdup/Private	Universidade Federal do Oeste do Para
IGTAP	IGTAP177-15	LGB#P-286	KAL4 MF 218	BOLD:ACH3210		608[0n]	0		0	No				14-Jun-2014	Copella callolepis			E-Vouchered:DNA/Tissue+Photo	Universidade Federal do Oeste do Para
IGTAP	IGTAP304-17	LGB#P-312	KA-L4 MF 26-1	BOLD:ACH3210		464[0n]	0		0	No				14-Jun-2014	Copella callolepis			E-Vouchered:DNA/Tissue+Photo	Universidade Federal do Oeste do Para
IGTAP	IGTAP048-13	LGB#P-108	Msp 5-14	BOLD:ACH3210	UFOPA-I-383	644[0n]	0		0	No				16-Feb-2012	Copella callolepis	Adult	BrBOL - Project 09	Vouchered:Registered Collection	Universidade Federal do Oeste do Para
IGTAP	IGTAP047-13	LGB#P-107	Msp 5-15	BOLD:ACH3210	UFOPA-I-382	644[0n]	0		0	No				14-Mar-2012	Copella callolepis	Adult	BrBOL - Project 09	Vouchered:Registered Collection	Universidade Federal do Oeste do Para
IGTAP	IGTAP045-13	LGB#P-105	Msp 5-13	BOLD:ACH3211	UFOPA-I-380	644[0n]	0		0	No				14-Mar-2012	Copella callolepis	Adult	BrBOL - Project 09	Vouchered:Registered Collection	Universidade Federal do Oeste do Para
IGTAP	IGTAP044-13	LGB#P-104	Msp 5-20	BOLD:ACH3210	UFOPA-I-379	630[0n]	0		0	No				14-Mar-2012	Copella callolepis	Adult	BrBOL - Project 09	Vouchered:Registered Collection	Universidade Federal do Oeste do Para
IGTAP	IGTAP149-15	LGB#P-202	KAL1 MF 62	BOLD:ACP7089		608[0n]	0		0	No				05-Nov-2013	Crenicichla semicincta			To Be Vouchered:Holdup/Private	Universidade Federal do Oeste do Para
IGTAP	IGTAP105-14	LGB#P-207	KA-L1 MF 6-8	BOLD:ACP7089		593[0n]	0		0	No				05-Nov-2013	Crenicichla semicincta				Universidade Federal do Oeste do Para
IGTAP	IGTAP167-15	LGB#P-350	KAL1 MF 313	BOLD:ACP7089		607[1n]	0		0	No				05-Nov-2013	Crenicichla semicincta			To Be Vouchered:Holdup/Private	Universidade Federal do Oeste do Para
IGTAP	IGTAP106-14	LGB#P-208	KA-L1 MF 6-10	BOLD:ACP7089		593[0n]	0		0	No				05-Nov-2013	Crenicichla semicincta				Universidade Federal do Oeste do Para
IGTAP	IGTAP102-14	LGB#P-203	KA-L1 MF 6-3	BOLD:ACP7089		593[0n]	0		0	No				05-Nov-2013	Crenicichla semicincta				Universidade Federal do Oeste do Para
IGTAP	IGTAP103-14	LGB#P-204	KA-L1 MF 6-4	BOLD:ACP7089		593[0n]	0		0	No				05-Nov-2013	Crenicichla semicincta				Universidade Federal do Oeste do Para
IGTAP	IGTAP104-14	LGB#P-205	KA-L1 MF 6-6	BOLD:ACP7089		593[0n]	0		0	No				05-Nov-2013	Crenicichla semicincta				Universidade Federal do Oeste do Para
IGTAP	IGTAP148-15	LGB#P-201	KAL1 MF 61	BOLD:ACP7089		608[0n]	0		0	No				05-Nov-2013	Crenicichla semicincta			To Be Vouchered:Holdup/Private	Universidade Federal do Oeste do Para
IGTAP	IGTAP124-14	LGB#P-352	KA-L1 MF 31-2	BOLD:ACP7089		593[0n]	0		0	No				05-Nov-2013	Crenicichla semicincta				Universidade Federal do Oeste do Para
IGTAP	IGTAP109-14	LGB#P-211	KA-L1 MF 6-15	BOLD:ACP7089		593[0n]	0		0	No				05-Nov-2013	Crenicichla semicincta				Universidade Federal do Oeste do Para
IGTAP	IGTAP123-14	LGB#P-351	KA-L1 MF 31-1	BOLD:ACP7089		593[0n]	0		0	No				05-Nov-2013	Crenicichla semicincta				Universidade Federal do Oeste do Para
IGTAP	IGTAP108-14	LGB#P-210	KA-L1 MF 6-14	BOLD:ACP7089		593[0n]	0		0	No				05-Nov-2013	Crenicichla semicincta				Universidade Federal do Oeste do Para
IGTAP	IGTAP107-14	LGB#P-209	KA-L1 MF 6-11	BOLD:ACP7089		593[0n]	0		0	No				05-Nov-2013	Crenicichla semicincta				Universidade Federal do Oeste do Para
IGTAP	IGTAP100-14	LGB#P-199	KA-L1 MF 5-1	BOLD:ACP7019		593[0n]	0		0	No				05-Nov-2013	Cyphocharax spiluropsis				Universidade Federal do Oeste do Para
IGTAP	IGTAP101-14	LGB#P-200	KA-L1 MF 5-2	BOLD:ACP7019		593[0n]	0		0	No				05-Nov-2013	Cyphocharax spiluropsis				Universidade Federal do Oeste do Para
IGTAP	IGTAP063-13	LGB#P-123	Msp 15-1	BOLD:ACH3829	UFOPA-I-398	630[0n]	0		0	No				28-Sep-2012	Gymnorhamphichthys petiti	Adult	BrBOL - Project 09	Vouchered:Registered Collection	Universidade Federal do Oeste do Para
IGTAP	IGTAP307-17	LGB#P-365	IRU MF 13-1	BOLD:ACH3829		562[5n]	0		0	No				23-Nov-2013	Gymnorhamphichthys petiti			To Be Vouchered: Holdup/Private	Universidade Federal do Oeste do Para
IGTAP	IGTAP174-15	LGB#P-237	KAL2 MF 132	BOLD:ACX7488		608[0n]	0		0	No				25-Jan-2014	Gymnorhamphichthys rondoni			To Be Vouchered:Holdup/Private	Universidade Federal do Oeste do Para
IGTAP	IGTAP173-15	LGB#P-236	KAL2 MF 131	BOLD:ACX7488		608[0n]	0		0	No				25-Jan-2014	Gymnorhamphichthys rondoni			To Be Vouchered:Holdup/Private	Universidade Federal do Oeste do Para
IGTAP	IGTAP061-13	LGB#P-121	Msp 30-2	BOLD:ACH2930	UFOPA-I-396	644[0n]	0		0	No				28-Sep-2012	Gymnotus coropinae	Adult	BrBOL - Project 09	Vouchered:Registered Collection	Universidade Federal do Oeste do Para
IGTAP	IGTAP062-13	LGB#P-122	Msp 30-1	BOLD:ACH2930	UFOPA-I-397	644[0n]	0		0	No				28-Sep-2012	Gymnotus coropinae	Adult	BrBOL - Project 09	Vouchered:Registered Collection	Universidade Federal do Oeste do Para
IGTAP	IGTAP311-17	LGB#P-307	L3MF24-6	BOLD:ADG9082		509[1n]	0		0	No				14-Jun-2014	Hemigrammus cf. vorderwinkleri			To Be Vouchered: Holdup/Private	Universidade Federal do Oeste do Para
IGTAP	IGTAP308-17	LGB#P-309	KAL3 MF24-8	BOLD:ADG9082		480[1n]	0		0	No				14-Jun-2014	Hemigrammus cf. vorderwinkleri			E-Vouchered:DNA/Tissue+Photo	Universidade Federal do Oeste do Para
IGTAP	IGTAP303-17	LGB#P-305	KA-L3 MF 24-4	BOLD:ADG9082		461[3n]	0		0	No				14-Jun-2014	Hemigrammus cf. vorderwinkleri			E-Vouchered:DNA/Tissue+Photo	Universidade Federal do Oeste do Para
IGTAP	IGTAP302-17	LGB#P-304	KA-L3 MF 24-3	BOLD:ADG9082		543[0n]	0		0	No				14-Jun-2014	Hemigrammus cf. vorderwinkleri			E-Vouchered:DNA/Tissue+Photo	Universidade Federal do Oeste do Para
IGTAP	IGTAP310-17	LGB#P-308	KA-L3 MF24-7	BOLD:ADG9082		550[0n]	0		0	No				14-Jun-2014	Hemigrammus cf. vorderwinkleri			To Be Vouchered: Holdup/Private	Universidade Federal do Oeste do Para
IGTAP	IGTAP301-17	LGB#P-219	KA-L1 MF 11-1	BOLD:ABZ3047		535[0n]	0		0	No				05-Nov-2013	Hoplias malabaricus			E-Vouchered:DNA/Tissue+Photo	Universidade Federal do Oeste do Para
IGTAP	IGTAP069-13	LGB#P-129	IGB-6	BOLD:ABZ3047	UFOPA-I-404	643[0n]	0		0	No				28-Sep-2012	Hoplias malabaricus	Adult	BrBOL - Project 15	Vouchered:Registered Collection	Universidade Federal do Oeste do Para
IGTAP	IGTAP064-13	LGB#P-124	IGB-1	BOLD:ABZ3047	UFOPA-I-399	644[0n]	0		0	No				28-Sep-2012	Hoplias malabaricus	Adult	BrBOL - Project 10	Vouchered:Registered Collection	Universidade Federal do Oeste do Para
IGTAP	IGTAP065-13	LGB#P-125	IGB-2	BOLD:ABZ3047	UFOPA-I-400	644[0n]	0		0	No				28-Sep-2012	Hoplias malabaricus	Adult	BrBOL - Project 11	Vouchered:Registered Collection	Universidade Federal do Oeste do Para
IGTAP	IGTAP067-13	LGB#P-127	IGB-4	BOLD:ABZ3047	UFOPA-I-402	644[0n]	0		0	No				28-Sep-2012	Hoplias malabaricus	Adult	BrBOL - Project 13	Vouchered:Registered Collection	Universidade Federal do Oeste do Para
IGTAP	IGTAP066-13	LGB#P-126	IGB-3	BOLD:ABZ3047	UFOPA-I-401	644[0n]	0		0	No				28-Sep-2012	Hoplias malabaricus	Adult	BrBOL - Project 12	Vouchered:Registered Collection	Universidade Federal do Oeste do Para
IGTAP	IGTAP068-13	LGB#P-128	IGB-5	BOLD:ABZ3047	UFOPA-I-403	643[0n]	0		0	No				28-Sep-2012	Hoplias malabaricus	Adult	BrBOL - Project 14	Vouchered:Registered Collection	Universidade Federal do Oeste do Para
IGTAP	IGTAP031-13	LGB#P-91	Msp 4-26	BOLD:ACH2868	UFOPA-I-366	644[0n]	0		0	No				12-Jul-2012	Hyphessobrycon agulha	Adult	BrBOL - Project 09	Vouchered:Registered Collection	Universidade Federal do Oeste do Para
IGTAP	IGTAP032-13	LGB#P-92	Msp 4-27	BOLD:ACH2868	UFOPA-I-367	644[0n]	0		0	No				12-Jul-2012	Hyphessobrycon agulha	Adult	BrBOL - Project 09	Vouchered:Registered Collection	Universidade Federal do Oeste do Para
IGTAP	IGTAP027-13	LGB#P-87	Msp 4-1	BOLD:ACH2866	UFOPA-I-362	642[0n]	0		0	No				28-Jan-2012	Hyphessobrycon gr. heterorhabdus	Adult	BrBOL - Project 09		Universidade Federal do Oeste do Para
IGTAP	IGTAP125-15	LGB#P-330	KAL4 MF 281	BOLD:ACH2866		608[0n]	0		0	No				14-Jun-2014	Hyphessobrycon gr. heterorhabdus			E-Vouchered:DNA/Tissue+Photo	Universidade Federal do Oeste do Para
IGTAP	IGTAP039-13	LGB#P-99	Msp 4-20	BOLD:ACH2866	UFOPA-I-374	644[0n]	0		0	No				14-Mar-2012	Hyphessobrycon gr. heterorhabdus	Adult	BrBOL - Project 09		Universidade Federal do Oeste do Para
IGTAP	IGTAP038-13	LGB#P-98	Msp 4-9	BOLD:ACH2866	UFOPA-I-373	644[0n]	0		0	No				28-Jan-2012	Hyphessobrycon gr. heterorhabdus	Adult	BrBOL - Project 09		Universidade Federal do Oeste do Para
IGTAP	IGTAP036-13	LGB#P-96	Msp 4-7	BOLD:ACH2866	UFOPA-I-371	644[0n]	0		0	No				28-Jan-2012	Hyphessobrycon gr. heterorhabdus	Adult	BrBOL - Project 09		Universidade Federal do Oeste do Para
IGTAP	IGTAP034-13	LGB#P-94	Msp 4-2	BOLD:ACH2866	UFOPA-I-369	644[0n]	0		0	No				28-Jan-2012	Hyphessobrycon gr. heterorhabdus	Adult	BrBOL - Project 09		Universidade Federal do Oeste do Para
IGTAP	IGTAP030-13	LGB#P-90	Msp 4-17	BOLD:ACH2866	UFOPA-I-365	644[0n]	0		0	No				14-Mar-2012	Hyphessobrycon gr. heterorhabdus	Adult	BrBOL - Project 09		Universidade Federal do Oeste do Para
IGTAP	IGTAP142-15	LGB#P-390	IRU MF 289	BOLD:ACH2866		608[0n]	0		0	No				23-Nov-2013	Hyphessobrycon gr. heterorhabdus			To Be Vouchered:Holdup/Private	Universidade Federal do Oeste do Para
IGTAP	IGTAP141-15	LGB#P-387	IRU MF 286	BOLD:ACH2866		608[0n]	0		0	No				23-Nov-2013	Hyphessobrycon gr. heterorhabdus			To Be Vouchered:Holdup/Private	Universidade Federal do Oeste do Para
IGTAP	IGTAP140-15	LGB#P-386	IRU MF 285	BOLD:ACH2866		608[0n]	0		0	No				23-Nov-2013	Hyphessobrycon gr. heterorhabdus			To Be Vouchered:Holdup/Private	Universidade Federal do Oeste do Para
IGTAP	IGTAP139-15	LGB#P-385	IRU MF 284	BOLD:ACH2866		608[0n]	0		0	No				23-Nov-2013	Hyphessobrycon gr. heterorhabdus			To Be Vouchered:Holdup/Private	Universidade Federal do Oeste do Para
IGTAP	IGTAP138-15	LGB#P-382	IRU MF 281	BOLD:ACH2866		608[0n]	0		0	No				23-Nov-2013	Hyphessobrycon gr. heterorhabdus			To Be Vouchered:Holdup/Private	Universidade Federal do Oeste do Para
IGTAP	IGTAP137-15	LGB#P-345	KAL4 MF 2816	BOLD:ACH2866		608[0n]	0		0	No				14-Jun-2014	Hyphessobrycon gr. heterorhabdus			To Be Vouchered:Holdup/Private	Universidade Federal do Oeste do Para
IGTAP	IGTAP136-15	LGB#P-341	KAL4 MF 2812	BOLD:ACH2866		608[0n]	0		0	No				14-Jun-2014	Hyphessobrycon gr. heterorhabdus			E-Vouchered:DNA/Tissue+Photo	Universidade Federal do Oeste do Para
IGTAP	IGTAP135-15	LGB#P-340	KAL4 MF 2811	BOLD:ACH2866		608[0n]	0		0	No				14-Jun-2014	Hyphessobrycon gr. heterorhabdus			E-Vouchered:DNA/Tissue+Photo	Universidade Federal do Oeste do Para
IGTAP	IGTAP134-15	LGB#P-339	KAL4 MF 2810	BOLD:ACH2866		608[0n]	0		0	No				14-Jun-2014	Hyphessobrycon gr. heterorhabdus			E-Vouchered:DNA/Tissue+Photo	Universidade Federal do Oeste do Para
IGTAP	IGTAP133-15	LGB#P-338	KAL4 MF 289	BOLD:ACH2866		608[0n]	0		0	No				14-Jun-2014	Hyphessobrycon gr. heterorhabdus			E-Vouchered:DNA/Tissue+Photo	Universidade Federal do Oeste do Para
IGTAP	IGTAP132-15	LGB#P-337	KAL4 MF 288	BOLD:ACH2866		608[0n]	0		0	No				14-Jun-2014	Hyphessobrycon gr. heterorhabdus			E-Vouchered:DNA/Tissue+Photo	Universidade Federal do Oeste do Para
IGTAP	IGTAP131-15	LGB#P-336	KAL4 MF 287	BOLD:ACH2866		607[1n]	0		0	No				14-Jun-2014	Hyphessobrycon gr. heterorhabdus			E-Vouchered:DNA/Tissue+Photo	Universidade Federal do Oeste do Para
IGTAP	IGTAP130-15	LGB#P-335	KAL4 MF 286	BOLD:ACH2866		608[0n]	0		0	No				14-Jun-2014	Hyphessobrycon gr. heterorhabdus			E-Vouchered:DNA/Tissue+Photo	Universidade Federal do Oeste do Para
IGTAP	IGTAP129-15	LGB#P-334	KAL4 MF 285	BOLD:ACH2866		608[0n]	0		0	No				14-Jun-2014	Hyphessobrycon gr. heterorhabdus			E-Vouchered:DNA/Tissue+Photo	Universidade Federal do Oeste do Para
IGTAP	IGTAP128-15	LGB#P-333	KAL4 MF 284	BOLD:ACH2866		608[0n]	0		0	No				14-Jun-2014	Hyphessobrycon gr. heterorhabdus			E-Vouchered:DNA/Tissue+Photo	Universidade Federal do Oeste do Para
IGTAP	IGTAP127-15	LGB#P-332	KAL4 MF 283	BOLD:ACH2866		608[0n]	0		0	No				14-Jun-2014	Hyphessobrycon gr. heterorhabdus			E-Vouchered:DNA/Tissue+Photo	Universidade Federal do Oeste do Para
IGTAP	IGTAP126-15	LGB#P-331	KAL4 MF 282	BOLD:ACH2866		608[0n]	0		0	No				14-Jun-2014	Hyphessobrycon gr. heterorhabdus			E-Vouchered:DNA/Tissue+Photo	Universidade Federal do Oeste do Para
IGTAP	IGTAP037-13	LGB#P-97	Msp 4-36	BOLD:ACH2867	UFOPA-I-372	644[0n]	0		0	No				28-Sep-2012	Hyphessobrycon heterorhabdus	Adult	BrBOL - Project 09	Vouchered:Registered Collection	Universidade Federal do Oeste do Para
IGTAP	IGTAP028-13	LGB#P-88	Msp 4-34	BOLD:ACH2867	UFOPA-I-363	644[0n]	0		0	No				28-Sep-2012	Hyphessobrycon heterorhabdus	Adult	BrBOL - Project 09	Vouchered:Registered Collection	Universidade Federal do Oeste do Para
IGTAP	IGTAP029-13	LGB#P-89	Msp 4-40	BOLD:ACH2867	UFOPA-I-364	640[4n]	0		0	No				28-Sep-2012	Hyphessobrycon heterorhabdus	Adult	BrBOL - Project 09	Vouchered:Registered Collection	Universidade Federal do Oeste do Para
IGTAP	IGTAP033-13	LGB#P-93	Msp 4-39	BOLD:ACH2867	UFOPA-I-368	644[0n]	0		0	No				28-Sep-2012	Hyphessobrycon heterorhabdus	Adult	BrBOL - Project 09	Vouchered:Registered Collection	Universidade Federal do Oeste do Para
IGTAP	IGTAP035-13	LGB#P-95	Msp 4-32	BOLD:ACH2867	UFOPA-I-370	644[0n]	0		0	No				28-Sep-2012	Hyphessobrycon heterorhabdus	Adult	BrBOL - Project 09	Vouchered:Registered Collection	Universidade Federal do Oeste do Para
IGTAP	IGTAP040-13	LGB#P-100	Msp 4-33	BOLD:ACH2867	UFOPA-I-375	644[0n]	0		0	No				28-Sep-2012	Hyphessobrycon heterorhabdus	Adult	BrBOL - Project 09	Vouchered:Registered Collection	Universidade Federal do Oeste do Para
IGTAP	IGTAP041-13	LGB#P-101	Msp 4-35	BOLD:ACH2867	UFOPA-I-376	644[0n]	0		0	No				28-Sep-2012	Hyphessobrycon heterorhabdus	Adult	BrBOL - Project 09	Vouchered:Registered Collection	Universidade Federal do Oeste do Para
IGTAP	IGTAP042-13	LGB#P-102	Msp 4-41	BOLD:ACH2867	UFOPA-I-377	644[0n]	0		0	No				28-Sep-2012	Hyphessobrycon heterorhabdus	Adult	BrBOL - Project 09	Vouchered:Registered Collection	Universidade Federal do Oeste do Para
IGTAP	IGTAP043-13	LGB#P-103	Msp 4-42	BOLD:ACH2867	UFOPA-I-378	644[0n]	0		0	No				28-Sep-2012	Hyphessobrycon heterorhabdus	Adult	BrBOL - Project 09	Vouchered:Registered Collection	Universidade Federal do Oeste do Para
IGTAP	IGTAP143-15	LGB#P-143	KAL2 MF 12	BOLD:ACH3724		608[0n]	0		0	No				25-Jan-2014	Hyphessobrycon ericae			E-Vouchered:DNA/Tissue+Photo	Universidade Federal do Oeste do Para
IGTAP	IGTAP144-15	LGB#P-144	KAL2 MF 13	BOLD:ACH3724		608[0n]	0		0	No				25-Jan-2014	Hyphessobrycon ericae			E-Vouchered:DNA/Tissue+Photo	Universidade Federal do Oeste do Para
IGTAP	IGTAP145-15	LGB#P-147	KAL2 MF 16	BOLD:ACH3724		608[0n]	0		0	No				25-Jan-2014	Hyphessobrycon ericae			E-Vouchered:DNA/Tissue+Photo	Universidade Federal do Oeste do Para
IGTAP	IGTAP076-14	LGB#P-136	KA-L1 MF 1-7	BOLD:ACH3724		593[0n]	0		0	No				05-Nov-2013	Hyphessobrycon ericae				Universidade Federal do Oeste do Para
IGTAP	IGTAP073-14	LGB#P-133	KA-L1 MF 1-4	BOLD:ACH3724		593[0n]	0		0	No				05-Nov-2013	Hyphessobrycon ericae				Universidade Federal do Oeste do Para
IGTAP	IGTAP072-14	LGB#P-132	KA-L1 MF 1-3	BOLD:ACH3724		593[0n]	0		0	No				05-Nov-2013	Hyphessobrycon ericae				Universidade Federal do Oeste do Para
IGTAP	IGTAP081-14	LGB#P-141	KA-L1 MF 1-12	BOLD:ACH3724		593[0n]	0		0	No				05-Nov-2013	Hyphessobrycon ericae				Universidade Federal do Oeste do Para
IGTAP	IGTAP080-14	LGB#P-140	KA-L1 MF 1-11	BOLD:ACH3724		593[0n]	0		0	No				05-Nov-2013	Hyphessobrycon ericae				Universidade Federal do Oeste do Para
IGTAP	IGTAP079-14	LGB#P-139	KA-L1 MF 1-10	BOLD:ACH3724		593[0n]	0		0	No				05-Nov-2013	Hyphessobrycon ericae				Universidade Federal do Oeste do Para
IGTAP	IGTAP078-14	LGB#P-138	KA-L1 MF 1-9	BOLD:ACH3724		593[0n]	0		0	No				05-Nov-2013	Hyphessobrycon ericae				Universidade Federal do Oeste do Para
IGTAP	IGTAP146-15	LGB#P-149	KAL2 MF 18	BOLD:ACH3724		608[0n]	0		0	No				25-Jan-2014	Hyphessobrycon ericae			E-Vouchered:DNA/Tissue+Photo	Universidade Federal do Oeste do Para
IGTAP	IGTAP075-14	LGB#P-135	KA-L1 MF 1-6	BOLD:ACH3724		593[0n]	0		0	No				05-Nov-2013	Hyphessobrycon ericae				Universidade Federal do Oeste do Para
IGTAP	IGTAP071-14	LGB#P-131	KA-L1 MF 1-2	BOLD:ACH3724		593[0n]	0		0	No				05-Nov-2013	Hyphessobrycon ericae				Universidade Federal do Oeste do Para
IGTAP	IGTAP074-14	LGB#P-134	KA-L1 MF 1-5	BOLD:ACH3724		593[0n]	0		0	No				05-Nov-2013	Hyphessobrycon ericae				Universidade Federal do Oeste do Para
IGTAP	IGTAP070-14	LGB#P-130	KA-L1 MF 1-1	BOLD:ACH3724		593[0n]	0		0	No				05-Nov-2013	Hyphessobrycon ericae				Universidade Federal do Oeste do Para
IGTAP	IGTAP077-14	LGB#P-137	KA-L1 MF 1-8	BOLD:ACH3724		593[0n]	0		0	No				05-Nov-2013	Hyphessobrycon ericae				Universidade Federal do Oeste do Para
IGTAP	IGTAP060-13	LGB#P-120	Msp 27-2	BOLD:ACH3724	UFOPA-I-395	644[0n]	0		0	No				28-Sep-2012	Hyphessobrycon ericae	Adult	BrBOL - Project 09		Universidade Federal do Oeste do Para
IGTAP	IGTAP012-13	LGB#P-72	Msp 1-2	BOLD:ACH3214	UFOPA-I-347	644[0n]	0		0	No				28-Jan-2012	Iguanodectes variatus	Adult	BrBOL - Project 09	Vouchered:Registered Collection	Universidade Federal do Oeste do Para
IGTAP	IGTAP013-13	LGB#P-73	Msp 1-4	BOLD:ACH3214	UFOPA-I-348	644[0n]	0		0	No				28-Jan-2012	Iguanodectes variatus	Adult	BrBOL - Project 09	Vouchered:Registered Collection	Universidade Federal do Oeste do Para
IGTAP	IGTAP014-13	LGB#P-74	Msp 1-12	BOLD:ACH3214	UFOPA-I-349	644[0n]	0		0	No				14-Mar-2012	Iguanodectes variatus	Adult	BrBOL - Project 09	Vouchered:Registered Collection	Universidade Federal do Oeste do Para
IGTAP	IGTAP006-13	LGB#P-66	Msp 1-19	BOLD:ACH3214	UFOPA-I-341	644[0n]	0		0	No				14-Mar-2012	Iguanodectes variatus	Adult	BrBOL - Project 09	Vouchered:Registered Collection	Universidade Federal do Oeste do Para
IGTAP	IGTAP007-13	LGB#P-67	Msp 1-3	BOLD:ACH3214	UFOPA-I-342	644[0n]	0		0	No				28-Jan-2012	Iguanodectes variatus	Adult	BrBOL - Project 09	Vouchered:Registered Collection	Universidade Federal do Oeste do Para
IGTAP	IGTAP005-13	LGB#P-65	Msp 1-14	BOLD:ACH3214	UFOPA-I-340	644[0n]	0		0	No				14-Mar-2012	Iguanodectes variatus	Adult	BrBOL - Project 09	Vouchered:Registered Collection	Universidade Federal do Oeste do Para
IGTAP	IGTAP004-13	LGB#P-64	Msp 1-9	BOLD:ACH3214	UFOPA-I-339	644[0n]	0		0	No				28-Jan-2012	Iguanodectes variatus	Adult	BrBOL - Project 09	Vouchered:Registered Collection	Universidade Federal do Oeste do Para
IGTAP	IGTAP003-13	LGB#P-63	Msp 1-8	BOLD:ACH3214	UFOPA-I-338	644[0n]	0		0	No				28-Jan-2012	Iguanodectes variatus	Adult	BrBOL - Project 09	Vouchered:Registered Collection	Universidade Federal do Oeste do Para
IGTAP	IGTAP002-13	LGB#P-62	Msp 1-15	BOLD:ACH3214	UFOPA-I-337	644[0n]	0		0	No				14-Mar-2012	Iguanodectes variatus	Adult	BrBOL - Project 09	Vouchered:Registered Collection	Universidade Federal do Oeste do Para
IGTAP	IGTAP184-15	LGB#P-324	KAL3 MF 277	BOLD:ACH3214		608[0n]	0		0	No				14-Jun-2014	Iguanodectes variatus			To Be Vouchered:Holdup/Private	Universidade Federal do Oeste do Para
IGTAP	IGTAP183-15	LGB#P-322	KAL3 MF 275	BOLD:ACH3214		608[0n]	0		0	No				14-Jun-2014	Iguanodectes variatus			To Be Vouchered:Holdup/Private	Universidade Federal do Oeste do Para
IGTAP	IGTAP182-15	LGB#P-320	KAL3 MF 273	BOLD:ACH3214		608[0n]	0		0	No				14-Jun-2014	Iguanodectes variatus			To Be Vouchered:Holdup/Private	Universidade Federal do Oeste do Para
IGTAP	IGTAP181-15	LGB#P-319	KAL3 MF 272	BOLD:ACH3214		608[0n]	0		0	No				14-Jun-2014	Iguanodectes variatus			To Be Vouchered:Holdup/Private	Universidade Federal do Oeste do Para
IGTAP	IGTAP180-15	LGB#P-318	KAL3 MF 271	BOLD:ACH3214		608[0n]	0		0	No				14-Jun-2014	Iguanodectes variatus			To Be Vouchered:Holdup/Private	Universidade Federal do Oeste do Para
IGTAP	IGTAP187-15	LGB#P-327	KAL3 MF 2710	BOLD:ACH3214		606[2n]	0		0	No				14-Jun-2014	Iguanodectes variatus			To Be Vouchered:Holdup/Private	Universidade Federal do Oeste do Para
IGTAP	IGTAP001-13	LGB#P-61	Msp 1-5	BOLD:ACH3214	UFOPA-I-336	644[0n]	0		0	No				28-Jan-2012	Iguanodectes variatus	Adult	BrBOL - Project 09	Vouchered:Registered Collection	Universidade Federal do Oeste do Para
IGTAP	IGTAP186-15	LGB#P-326	KAL3 MF 279	BOLD:ACH3214		608[0n]	0		0	No				14-Jun-2014	Iguanodectes variatus			To Be Vouchered:Holdup/Private	Universidade Federal do Oeste do Para
IGTAP	IGTAP188-15	LGB#P-328	KAL3 MF 2711	BOLD:ACH3214		608[0n]	0		0	No				14-Jun-2014	Iguanodectes variatus			To Be Vouchered:Holdup/Private	Universidade Federal do Oeste do Para
IGTAP	IGTAP185-15	LGB#P-325	KAL3 MF 278	BOLD:ACH3214		608[0n]	0		0	No				14-Jun-2014	Iguanodectes variatus			To Be Vouchered:Holdup/Private	Universidade Federal do Oeste do Para
IGTAP	IGTAP189-15	LGB#P-329	KAL4 MF 271	BOLD:ACH3214		608[0n]	0		0	No				14-Jun-2014	Iguanodectes variatus			To Be Vouchered:Holdup/Private	Universidade Federal do Oeste do Para
IGTAP	IGTAP008-13	LGB#P-68	Msp 1-10	BOLD:ACH3214	UFOPA-I-343	644[0n]	0		0	No				28-Jan-2012	Iguanodectes variatus	Adult	BrBOL - Project 09	Vouchered:Registered Collection	Universidade Federal do Oeste do Para
IGTAP	IGTAP009-13	LGB#P-69	Msp 1-11	BOLD:ACH3214	UFOPA-I-344	644[0n]	0		0	No				16-Feb-2012	Iguanodectes variatus	Adult	BrBOL - Project 09	Vouchered:Registered Collection	Universidade Federal do Oeste do Para
IGTAP	IGTAP010-13	LGB#P-70	Msp 1-13	BOLD:ACH3214	UFOPA-I-345	644[0n]	0		0	No				14-Mar-2012	Iguanodectes variatus	Adult	BrBOL - Project 09	Vouchered:Registered Collection	Universidade Federal do Oeste do Para
IGTAP	IGTAP011-13	LGB#P-71	Msp1-18	BOLD:ACH3214	UFOPA-I-346	644[0n]	0		0	No				14-Mar-2012	Iguanodectes variatus	Adult	BrBOL - Project 09	Vouchered:Registered Collection	Universidade Federal do Oeste do Para
IGTAP	IGTAP225-15	LGB#P-497	Pt22_Sp1_8	BOLD:ACZ2936		540[0n]	0		0	No				06-May-2015	Knodus sp. 1			E-Vouchered:DNA/Tissue+Photo	Universidade Federal do Oeste do Para
IGTAP	IGTAP218-15	LGB#P-490	Pt22_Sp1_1	BOLD:ACZ2937		531[0n]	0		0	No				06-May-2015	Knodus sp. 1			E-Vouchered:DNA/Tissue+Photo	Universidade Federal do Oeste do Para
IGTAP	IGTAP219-15	LGB#P-491	Pt22_Sp1_2	BOLD:ACZ2937		540[0n]	0		0	No				06-May-2015	Knodus sp. 1			E-Vouchered:DNA/Tissue+Photo	Universidade Federal do Oeste do Para
IGTAP	IGTAP220-15	LGB#P-492	Pt22_Sp1_3	BOLD:ACZ2937		540[0n]	0		0	No				06-May-2015	Knodus sp. 1			E-Vouchered:DNA/Tissue+Photo	Universidade Federal do Oeste do Para
IGTAP	IGTAP221-15	LGB#P-493	Pt22_Sp1_4	BOLD:ACZ2937		540[0n]	0		0	No				06-May-2015	Knodus sp. 1			E-Vouchered:DNA/Tissue+Photo	Universidade Federal do Oeste do Para
IGTAP	IGTAP222-15	LGB#P-494	Pt22_Sp1_5	BOLD:ACZ2937		540[0n]	0		0	No				06-May-2015	Knodus sp. 1			E-Vouchered:DNA/Tissue+Photo	Universidade Federal do Oeste do Para
IGTAP	IGTAP223-15	LGB#P-495	Pt22_Sp1_6	BOLD:ACZ2937		540[0n]	0		0	No				06-May-2015	Knodus sp. 1			E-Vouchered:DNA/Tissue+Photo	Universidade Federal do Oeste do Para
IGTAP	IGTAP224-15	LGB#P-496	Pt22_Sp1_7	BOLD:ACZ2936		540[0n]	0		0	No				06-May-2015	Knodus sp. 1			E-Vouchered:DNA/Tissue+Photo	Universidade Federal do Oeste do Para
IGTAP	IGTAP262-16	LGB#P-561	Pt19Sp1-26	BOLD:ADC4164		528[0n]	0		0	No				06-May-2015	Knodus sp. 1			E-Vouchered:DNA/Tissue	Universidade Federal do Oeste do Para
IGTAP	IGTAP263-16	LGB#P-498	Pt22Sp1-9	BOLD:ACZ2937		528[0n]	0		0	No				06-May-2015	Knodus sp. 1			E-Vouchered:DNA/Tissue	Universidade Federal do Oeste do Para
IGTAP	IGTAP265-16	LGB#P-560	Pt19Sp1-25	BOLD:ADC4164		528[0n]	0		0	No				06-May-2015	Knodus sp. 1			E-Vouchered:DNA/Tissue	Universidade Federal do Oeste do Para
IGTAP	IGTAP266-16	LGB#P-562	Pt19Sp1-27	BOLD:ADC4164		528[0n]	0		0	No				06-May-2015	Knodus sp. 1			E-Vouchered:DNA/Tissue	Universidade Federal do Oeste do Para
IGTAP	IGTAP267-16	LGB#P-563	Pt19Sp1-28	BOLD:ADC4164		528[0n]	0		0	No				06-May-2015	Knodus sp. 1			E-Vouchered:DNA/Tissue	Universidade Federal do Oeste do Para
IGTAP	IGTAP230-15	LGB#P-504	Pt22_Sp4_5	BOLD:ACZ3229		594[0n]	0		0	No				06-May-2015	Melanocharacidium sp.			E-Vouchered:DNA/Tissue+Photo	Universidade Federal do Oeste do Para
IGTAP	IGTAP234-15	LGB#P-509	Pt22_Sp4_10	BOLD:ACZ3229		531[0n]	0		0	No				06-May-2015	Melanocharacidium sp.			E-Vouchered:DNA/Tissue+Photo	Universidade Federal do Oeste do Para
IGTAP	IGTAP233-15	LGB#P-508	Pt22_Sp4_9	BOLD:ACZ3229		531[0n]	0		0	No				06-May-2015	Melanocharacidium sp.			E-Vouchered:DNA/Tissue+Photo	Universidade Federal do Oeste do Para
IGTAP	IGTAP270-16	LGB#P-679	Pt22Sp4-7	BOLD:ACZ3229		594[0n]	0		0	No				06-May-2015	Melanocharacidium sp.			E-Vouchered:DNA/Tissue	Universidade Federal do Oeste do Para
IGTAP	IGTAP269-16	LGB#P-505	Pt22Sp4-6	BOLD:ACZ3229		507[0n]	0		0	No				06-May-2015	Melanocharacidium sp.			E-Vouchered:DNA/Tissue	Universidade Federal do Oeste do Para
IGTAP	IGTAP228-15	LGB#P-501	Pt22_Sp4_2	BOLD:ACZ3229		540[0n]	0		0	No				06-May-2015	Melanocharacidium sp.			E-Vouchered:DNA/Tissue+Photo	Universidade Federal do Oeste do Para
IGTAP	IGTAP227-15	LGB#P-500	Pt22_Sp4_1	BOLD:ACZ3229		531[0n]	0		0	No				06-May-2015	Melanocharacidium sp.			E-Vouchered:DNA/Tissue+Photo	Universidade Federal do Oeste do Para
IGTAP	IGTAP232-15	LGB#P-507	Pt22_Sp4_8	BOLD:ACZ3229		530[1n]	0		0	No				06-May-2015	Melanocharacidium sp.			E-Vouchered:DNA/Tissue+Photo	Universidade Federal do Oeste do Para
IGTAP	IGTAP229-15	LGB#P-502	Pt22_Sp4_3	BOLD:ACZ3229		531[0n]	0		0	No				06-May-2015	Melanocharacidium sp.			E-Vouchered:DNA/Tissue+Photo	Universidade Federal do Oeste do Para
IGTAP	IGTAP212-15	LGB#P-407	IRU MF 359	BOLD:AAX3846		527[4n]	0		0	No				27-Oct-2014	Mesonauta festivus			To Be Vouchered:Holdup/Private	Universidade Federal do Oeste do Para
IGTAP	IGTAP210-15	LGB#P-403	IRU MF 355	BOLD:AAX3846		531[0n]	0		0	No				27-Oct-2014	Mesonauta festivus			To Be Vouchered:Holdup/Private	Universidade Federal do Oeste do Para
IGTAP	IGTAP211-15	LGB#P-404	IRU MF 356	BOLD:AAX3846		531[0n]	0		0	No				27-Oct-2014	Mesonauta festivus			To Be Vouchered:Holdup/Private	Universidade Federal do Oeste do Para
IGTAP	IGTAP207-15	LGB#P-399	IRU MF 351	BOLD:AAX3846		529[2n]	0		0	No				27-Oct-2014	Mesonauta festivus			To Be Vouchered:Holdup/Private	Universidade Federal do Oeste do Para
IGTAP	IGTAP208-15	LGB#P-400	IRU MF 352	BOLD:AAX3846		540[0n]	0		0	No				27-Oct-2014	Mesonauta festivus			To Be Vouchered:Holdup/Private	Universidade Federal do Oeste do Para
IGTAP	IGTAP052-13	LGB#P-112	Msp 8-4	BOLD:ACH4111	UFOPA-I-387	644[0n]	0		0	No				16-Feb-2012	Microsternarchus bilineatus	Adult	BrBOL - Project 09	Vouchered:Registered Collection	Universidade Federal do Oeste do Para
IGTAP	IGTAP051-13	LGB#P-111	Msp 8-3	BOLD:ACH4111	UFOPA-I-386	644[0n]	0		0	No				16-Feb-2012	Microsternarchus bilineatus	Adult	BrBOL - Project 09	Vouchered:Registered Collection	Universidade Federal do Oeste do Para
IGTAP	IGTAP053-13	LGB#P-113	Msp 8-2	BOLD:ACH4111	UFOPA-I-388	644[0n]	0		0	No				16-Feb-2012	Microsternarchus bilineatus	Adult	BrBOL - Project 09	Vouchered:Registered Collection	Universidade Federal do Oeste do Para
IGTAP	IGTAP090-14	LGB#P-175	KA-L1 MF 3-7	BOLD:ACP6990		593[0n]	0		0	No				05-Nov-2013	Moenkhausia conspicua				Universidade Federal do Oeste do Para
IGTAP	IGTAP091-14	LGB#P-176	KA-L1 MF 3-8	BOLD:ACP6990		593[0n]	0		0	No				05-Nov-2013	Moenkhausia conspicua				Universidade Federal do Oeste do Para
IGTAP	IGTAP092-14	LGB#P-177	KA-L1 MF 3-9	BOLD:ACP6990		593[0n]	0		0	No				05-Nov-2013	Moenkhausia conspicua				Universidade Federal do Oeste do Para
IGTAP	IGTAP093-14	LGB#P-178	KA-L1 MF 3-10	BOLD:ACP6990		593[0n]	0		0	No				05-Nov-2013	Moenkhausia conspicua				Universidade Federal do Oeste do Para
IGTAP	IGTAP094-14	LGB#P-179	KA-L1 MF 3-11	BOLD:ACP6990		593[0n]	0		0	No				05-Nov-2013	Moenkhausia conspicua				Universidade Federal do Oeste do Para
IGTAP	IGTAP095-14	LGB#P-180	KA-L1 MF 3-12	BOLD:ACP6990		593[0n]	0		0	No				05-Nov-2013	Moenkhausia conspicua				Universidade Federal do Oeste do Para
IGTAP	IGTAP096-14	LGB#P-181	KA-L1 MF 3-13	BOLD:ACP6990		593[0n]	0		0	No				05-Nov-2013	Moenkhausia conspicua				Universidade Federal do Oeste do Para
IGTAP	IGTAP087-14	LGB#P-172	KA-L1 MF 3-4	BOLD:ACP6990		593[0n]	0		0	No				05-Nov-2013	Moenkhausia conspicua				Universidade Federal do Oeste do Para
IGTAP	IGTAP086-14	LGB#P-171	KA-L1 MF 3-3	BOLD:ACP6990		593[0n]	0		0	No				05-Nov-2013	Moenkhausia conspicua				Universidade Federal do Oeste do Para
IGTAP	IGTAP088-14	LGB#P-173	KA-L1 MF 3-5	BOLD:ACP6990		593[0n]	0		0	No				05-Nov-2013	Moenkhausia conspicua				Universidade Federal do Oeste do Para
IGTAP	IGTAP089-14	LGB#P-174	KA-L1 MF 3-6	BOLD:ACP6990		593[0n]	0		0	No				05-Nov-2013	Moenkhausia conspicua				Universidade Federal do Oeste do Para
IGTAP	IGTAP097-14	LGB#P-191	KA-L1 MF 4-1	BOLD:ACP6692		593[0n]	0		0	No				05-Nov-2013	Myloplus rubripinnis	Immature			Universidade Federal do Oeste do Para
IGTAP	IGTAP121-14	LGB#P-261	KA-L2 MF 20-2	BOLD:ACP6692		593[0n]	0		0	No				25-Jan-2014	Myloplus rubripinnis	Immature			Universidade Federal do Oeste do Para
IGTAP	IGTAP122-14	LGB#P-262	KA-L2 MF 20-3	BOLD:ACP6692		593[0n]	0		0	No				25-Jan-2014	Myloplus rubripinnis	Immature			Universidade Federal do Oeste do Para
IGTAP	IGTAP098-14	LGB#P-194	KA-L2 MF 4-5	BOLD:ACP6692		593[0n]	0		0	No				25-Jan-2014	Myloplus rubripinnis	Immature			Universidade Federal do Oeste do Para
IGTAP	IGTAP099-14	LGB#P-195	KA-L2 MF 4-6	BOLD:ACP6692		593[0n]	0		0	No				25-Jan-2014	Myloplus rubripinnis	Immature			Universidade Federal do Oeste do Para
IGTAP	IGTAP058-13	LGB#P-118	Msp 16-11	BOLD:ACH2526	UFOPA-I-393	630[0n]	0		0	No				30-Jul-2012	Otocinclus vittatus	Adult	BrBOL - Project 09	Vouchered:Registered Collection	Universidade Federal do Oeste do Para
IGTAP	IGTAP059-13	LGB#P-119	Msp 16-6	BOLD:ACH2526	UFOPA-I-394	644[0n]	0		0	No				05-May-2012	Otocinclus vittatus	Adult	BrBOL - Project 09	Vouchered:Registered Collection	Universidade Federal do Oeste do Para
IGTAP	IGTAP264-16	LGB#P-557	Pt19Sp1-22	BOLD:ACG7692		528[0n]	0		0	No				06-May-2015	Knodus sp. 1			E-Vouchered:DNA/Tissue	Universidade Federal do Oeste do Para

## Sheet: SpecimenData
Project:	SEARCH: Project(IGTAP), Process ids(252 ids), Include public records			User :	Karen Auzier
Created :	15-May-2017
Sample ID	Field ID	Museum ID	Collection Code	Institution Storing	Phylum	Class	Order	Family	Subfamily	Tribe	Genus	Species	Subspecies	Identifier	Identifier email	Identification method	Taxonomy Notes	Sex	Reproduction	Life Stage	Extra Info	Notes	Voucher Status	Tissue Descriptor	External URLs	Associated Taxa	Associated Specimens	Collectors	Collection Date	Country/Ocean	State/Province	Region	Sector	Exact Site	Lat	Lon	Elev	Depth	Elevation Precision	Depth Precision	GPS Source	Coordinate Accuracy	Event Time	Collection Date Accuracy	Habitat	Sampling Protocol	Collection Notes	Site Code	Collection Event ID
LGB#P-609	Pt16Sp7-9			Universidade Federal do Oeste do Para	Chordata	Actinopterygii	Cichliformes	Cichlidae	Cichlinae		Aequidens	Aequidens epae		Frank Raynner	fraynner@yahoo.com.br	Morphology							E-Vouchered:DNA/Tissue	All body				Frank Raynner: Carlison Oliveira: Deise Juliane: e Hugo Napoleao	07-May-2015	Brazil	Para	Santarem	Santarem-Cuiaba highway (Br-163)	Stream river Cupari east, CUP 16	-4.19814	-54.9125	197						Mornig			Mendonça et al		CUP 16
LGB#P-601	Pt16Sp7-1			Universidade Federal do Oeste do Para	Chordata	Actinopterygii	Cichliformes	Cichlidae	Cichlinae		Aequidens	Aequidens epae		Frank Raynner	fraynner@yahoo.com.br	Morphology							E-Vouchered:DNA/Tissue	All body				Frank Raynner: Carlison Oliveira: Deise Juliane: e Hugo Napoleao	07-May-2015	Brazil	Para	Ruropolis	Santarem-Cuiaba highway (Br-163)	Stream river Cupari east, CUP 16	-4.19814	-54.9125	197						Mornig			Mendonça et al		CUP 16
LGB#P-602	Pt16Sp7-2			Universidade Federal do Oeste do Para	Chordata	Actinopterygii	Cichliformes	Cichlidae	Cichlinae		Aequidens	Aequidens epae		Frank Raynner	fraynner@yahoo.com.br	Morphology							E-Vouchered:DNA/Tissue	All body				Frank Raynner: Carlison Oliveira: Deise Juliane: e Hugo Napoleao	07-May-2015	Brazil	Para	Santarem	Santarem-Cuiaba highway (Br-163)	Stream river Cupari east, CUP 16	-4.19814	-54.9125	197						Mornig			Mendonça et al		CUP 16
LGB#P-606	Pt16Sp7-6			Universidade Federal do Oeste do Para	Chordata	Actinopterygii	Cichliformes	Cichlidae	Cichlinae		Aequidens	Aequidens epae		Frank Raynner	fraynner@yahoo.com.br	Morphology							E-Vouchered:DNA/Tissue	All body				Frank Raynner: Carlison Oliveira: Deise Juliane: e Hugo Napoleao	07-May-2015	Brazil	Para	Santarem	Santarem-Cuiaba highway (Br-163)	Stream river Cupari east, CUP 16	-4.19814	-54.9125	197						Mornig			Mendonça et al		CUP 16
LGB#P-115	Msp 10-20	UFOPA-I-390	CI-ICTA	Universidade Federal do Oeste do Para	Chordata	Actinopterygii	Cichliformes	Cichlidae	Cichlinae		Aequidens	Aequidens sp.		Carlison Oliveira	karllyson-bio@hotmail.com	Morphology			S	Adult	BrBOL - Project 09		Vouchered:Registered Collection	Muscle				Marcos P.A.S.:Luis R.R.R.: Erika M.	28-Sep-2012	Brazil	Para	Santarem	Rod. Santarem-Cuiaba (Br 163, Km84)	Stream Branco	-3.051	-54.925					Garmin eTrex
LGB#P-215	KAL1 MF 8-2			Universidade Federal do Oeste do Para	Chordata	Actinopterygii	Cichliformes	Cichlidae	Cichlinae		Aequidens	Aequidens sp.		Carlison Oliveira	karllyson-bio@hotmail.com	Morphology								WGS 84				Karen Auzier: Luis Rodrigues: Marcos Alho: Ezequias Torres: e `Coronel	05-Nov-2013	Brazil	Para	Santarem	Santarem-Cuiaba highway (Br-163)	Stream Sao Jorge, point one	-3.13136	-54.971	68				WGS 84		Morning			Mendonça et al		IG 1
LGB#P-214	KAL1 MF 8-1			Universidade Federal do Oeste do Para	Chordata	Actinopterygii	Cichliformes	Cichlidae	Cichlinae		Aequidens	Aequidens sp.		Carlison Oliveira	karllyson-bio@hotmail.com	Morphology								WGS 84				Karen Auzier: Luis Rodrigues: Marcos Alho: Ezequias Torres: e `Coronel	05-Nov-2013	Brazil	Para	Santarem	Santarem-Cuiaba highway (Br-163)	Stream Sao Jorge, point one	-3.13136	-54.971	68				WGS 84		Morning			Mendonça et al		IG 1
LGB#P-362	IRU MF 73			Universidade Federal do Oeste do Para	Chordata	Actinopterygii	Cichliformes	Cichlidae	Cichlinae		Aequidens	Aequidens epae		Frank Raynner	fraynner@yahoo.com.br	Morphology							To Be Vouchered:Holdup/Private	Muscle				Amanda Chianca: Felipe Afonso: e Ivanny Fonseca	27-Oct-2014	Brazil	Para	Santarem	Santarem-Cuiaba highway (Br-163)	Stream Irura	-2.46389	-54.735					WGS 84		Morning					IG 5
LGB#P-114	Msp 10-11	UFOPA-I-389	CI-ICTA	Universidade Federal do Oeste do Para	Chordata	Actinopterygii	Cichliformes	Cichlidae	Cichlinae		Aequidens	Aequidens epae		Frank Raynner	fraynner@yahoo.com.br	Morphology			S	Adult	BrBOL - Project 09		Vouchered:Registered Collection	Muscle				Marcos P.A.S.: Erika M.: Talita C.	21-Apr-2012	Brazil	Para	Santarem	Rod. Everaldo Martins (STM - Alter do Chao)	Igarape UDV	-2.481	-54.789					Garmin eTrex
LGB#P-116	Msp10-3	UFOPA-I-391	CI-ICTA	Universidade Federal do Oeste do Para	Chordata	Actinopterygii	Cichliformes	Cichlidae	Cichlinae		Aequidens	Aequidens epae		Frank Raynner	fraynner@yahoo.com.br	Morphology			S	Adult	BrBOL - Project 09		Vouchered:Registered Collection	Muscle				Marcos P.A.S: Luis R.R.R: Carla B.	28-Jan-2012	Brazil	Para	Santarem	Rod. Everaldo Martins (STM - Alter do Chao)	Igarape Sonrisal	-2.535	-54.924					Garmin eTrex
LGB#P-117	Msp 10-4	UFOPA-I-392	CI-ICTA	Universidade Federal do Oeste do Para	Chordata	Actinopterygii	Cichliformes	Cichlidae	Cichlinae		Aequidens	Aequidens epae		Frank Raynner	fraynner@yahoo.com.br	Morphology			S	Adult	BrBOL - Project 09		Vouchered:Registered Collection	Muscle				Marcos P.A.S: Luis R.R.R: Carla B.	28-Jan-2012	Brazil	Para	Santarem	Rod. Everaldo Martins (STM - Alter do Chao)	Igarape Sonrisal	-2.535	-54.924					Garmin eTrex
LGB#P-373	IRU MF 222			Universidade Federal do Oeste do Para	Chordata	Actinopterygii	Cichliformes	Cichlidae	Cichlinae		Apistogramma	Apistogramma agassizii		Jonas Oliveira	jonasmamiraua@yahoo.com.br	Morphology							E-Vouchered:DNA/Tissue+Photo	WGS 84				Karen Auzier: Carlison Oliveira: e Andre Canto	23-Nov-2013	Brazil	Para	Santarem	Santarem-Cuiaba highway (Br-163)	Stream Irura	-2.46389	-54.735					WGS 84		Morning			Mendonça et al		IG 5
LGB#P-372	IRU MF 221			Universidade Federal do Oeste do Para	Chordata	Actinopterygii	Cichliformes	Cichlidae	Cichlinae		Apistogramma	Apistogramma agassizii		Jonas Oliveira	jonasmamiraua@yahoo.com.br	Morphology							E-Vouchered:DNA/Tissue+Photo	WGS 84				Karen Auzier: Carlison Oliveira: e Andre Canto	23-Nov-2013	Brazil	Para	Santarem	Santarem-Cuiaba highway (Br-163)	Stream Irura	-2.46389	-54.735					WGS 84		Morning			Mendonça et al		IG 5
LGB#P-376	IRUMF22-4			Universidade Federal do Oeste do Para	Chordata	Actinopterygii	Cichliformes	Cichlidae	Cichlinae		Apistogramma	Apistogramma agassizii		Frank Raynner	fraynner@yahoo.com.br	Morphology							E-Vouchered:DNA/Tissue+photo	muscle				Andre Canto: Carlison Oliveira e Karen Auzier	23-Nov-2013	Brazil	Para	Santarem	Santarem-Cuiaba highway (Br-163)	Stream Irura	-2.46389	-54.735							Morning			Mendonça et al		IG 5
LGB#P-110	Msp 6-10	UFOPA-I-385	CI-ICTA	Universidade Federal do Oeste do Para	Chordata	Actinopterygii	Cichliformes	Cichlidae	Cichlinae		Apistogramma	Apistogramma agassizii		Frank Raynner	fraynner@yahoo.com.br	Morphology			S	Adult	BrBOL - Project 09			Muscle				Marcos P.A.S: Jeremias N.: Adyson S.M.	16-Feb-2012	Brazil	Para	Santarem	Rod. Everaldo Martins (STM - Alter do Chao)	Stream Sonrisal	-2.535	-54.924					Garmin eTrex
LGB#P-109	Msp 6-9	UFOPA-I-384	CI-ICTA	Universidade Federal do Oeste do Para	Chordata	Actinopterygii	Cichliformes	Cichlidae	Cichlinae		Apistogramma	Apistogramma agassizii		Frank Raynner	fraynner@yahoo.com.br	Morphology			S	Adult	BrBOL - Project 09			Muscle				Marcos P.A.S: Jeremias N.: Adyson S.M.	16-Feb-2012	Brazil	Para	Santarem	Rod. Everaldo Martins (STM - Alter do Chao)	Stream Sonrisal	-2.535	-54.924					Garmin eTrex
LGB#P-212	KA-L1 MF 7-1			Universidade Federal do Oeste do Para	Chordata	Actinopterygii	Cichliformes	Cichlidae	Cichlinae		Apistogramma	Apistogramma regani		Jonas Oliveira	jonasmamiraua@yahoo.com.br	Morphology					BrBOL - Project 09							Karen Auzier: Luis Rodrigues: Marcos Alho: Ezequias Torres: e `Coronel	05-Nov-2013	Brazil	Para	Santarem	Santarem-Cuiaba highway (Br-163)	Stream Sao Jorge, point one	-3.13136	-54.971	68
LGB#P-213	KA-L1 MF 7-2			Universidade Federal do Oeste do Para	Chordata	Actinopterygii	Cichliformes	Cichlidae	Cichlinae		Apistogramma	Apistogramma regani		Jonas Oliveira	jonasmamiraua@yahoo.com.br	Morphology												Karen Auzier: Luis Rodrigues: Marcos Alho: Ezequias Torres: e `Coronel	05-Nov-2013	Brazil	Para	Santarem	Santarem-Cuiaba highway (Br-163)	Stream Sao Jorge, point one	-3.13136	-54.971	68
LGB#P-159	KAL2 MF 2-1			Universidade Federal do Oeste do Para	Chordata	Actinopterygii	Characiformes	Characidae	Iguanodectinae		Bryconops	Bryconops aff. caudomaculatus		Carlison Oliveira	karllyson-bio@hotmail.com	Morphology								WGS 84				Karen Auzier: Luis Rodrigues: Elenilze Santos: e `Coronel	25-Jan-2014	Brazil	Para	Santarem	Santarem-Cuiaba highway (Br-163)	Stream Sao Jorge, point two	-3.09447	-54.9309	77				WGS 84		Morning			Mendonça et al		IG 2
LGB#P-161	KAL2 MF 2-3			Universidade Federal do Oeste do Para	Chordata	Actinopterygii	Characiformes	Characidae	Iguanodectinae		Bryconops	Bryconops aff. caudomaculatus		Carlison Oliveira	karllyson-bio@hotmail.com	Morphology								WGS 84				Karen Auzier: Luis Rodrigues: Elenilze Santos: e `Coronel	25-Jan-2014	Brazil	Para	Santarem	Santarem-Cuiaba highway (Br-163)	Stream Sao Jorge, point two	-3.09447	-54.9309	77				WGS 84		Morning			Mendonça et al		IG 2
LGB#P-151	KA-L1 MF 2-1			Universidade Federal do Oeste do Para	Chordata	Actinopterygii	Characiformes	Characidae	Iguanodectinae		Bryconops	Bryconops aff. caudomaculatus		Carlison Oliveira	karllyson-bio@hotmail.com	Morphology												Karen Auzier: Luis Rodrigues: Marcos Alho: Ezequias Torres: e `Coronel	05-Nov-2013	Brazil	Para	Santarem	Santarem-Cuiaba highway (Br-163)	Stream Sao Jorge, point one	-3.13136	-54.971	68
LGB#P-225	KAL1 MF 12-6			Universidade Federal do Oeste do Para	Chordata	Actinopterygii	Characiformes	Characidae	Iguanodectinae		Bryconops	Bryconops aff. caudomaculatus		George W Carlisle	gcarlisl@montgomerycollege.edu	Morphology								WGS 84				Karen Auzier: Luis Rodrigues: Marcos Alho: Ezequias Torres: e `Coronel	05-Nov-2013	Brazil	Para	Santarem	Santarem-Cuiaba highway (Br-163)	Stream Sao Jorge, point one	-3.13136	-54.971	68				WGS 84		Morning			Mendonça et al		IG 1
LGB#P-224	KAL1 MF 12-5			Universidade Federal do Oeste do Para	Chordata	Actinopterygii	Characiformes	Characidae	Iguanodectinae		Bryconops	Bryconops aff. caudomaculatus		Carlison Oliveira	karllyson-bio@hotmail.com	Morphology								WGS 84				Karen Auzier: Luis Rodrigues: Marcos Alho: Ezequias Torres: e `Coronel	05-Nov-2013	Brazil	Para	Santarem	Santarem-Cuiaba highway (Br-163)	Stream Sao Jorge, point one	-3.13136	-54.971	68				WGS 84		Morning			Mendonça et al		IG 1
LGB#P-222	KAL1 MF 12-3			Universidade Federal do Oeste do Para	Chordata	Actinopterygii	Characiformes	Characidae	Iguanodectinae		Bryconops	Bryconops aff. caudomaculatus		Carlison Oliveira	karllyson-bio@hotmail.com	Morphology								WGS 84				Karen Auzier: Luis Rodrigues: Marcos Alho: Ezequias Torres: e `Coronel	05-Nov-2013	Brazil	Para	Santarem	Santarem-Cuiaba highway (Br-163)	Stream Sao Jorge, point one	-3.13136	-54.971	68				WGS 84		Morning			Mendonça et al		IG 1
LGB#P-158	KAL1 MF 2-10			Universidade Federal do Oeste do Para	Chordata	Actinopterygii	Characiformes	Characidae	Iguanodectinae		Bryconops	Bryconops aff. caudomaculatus		Carlison Oliveira	karllyson-bio@hotmail.com	Morphology								WGS 84				Karen Auzier: Luis Rodrigues: Marcos Alho: Ezequias Torres: e `Coronel	05-Nov-2013	Brazil	Para	Santarem	Santarem-Cuiaba highway (Br-163)	Stream Sao Jorge, point one	-3.13136	-54.971	68				WGS 84		Morning			Mendonça et al		IG 1
LGB#P-157	KAL1 MF 2-9			Universidade Federal do Oeste do Para	Chordata	Actinopterygii	Characiformes	Characidae	Iguanodectinae		Bryconops	Bryconops aff. caudomaculatus		Carlison Oliveira	karllyson-bio@hotmail.com	Morphology								WGS 84				Karen Auzier: Luis Rodrigues: Marcos Alho: Ezequias Torres: e `Coronel	05-Nov-2013	Brazil	Para	Santarem	Santarem-Cuiaba highway (Br-163)	Stream Sao Jorge, point one	-3.13136	-54.971	68				WGS 84		Morning			Mendonça et al		IG 1
LGB#P-155	KA-L1 MF 2-7			Universidade Federal do Oeste do Para	Chordata	Actinopterygii	Characiformes	Characidae	Iguanodectinae		Bryconops	Bryconops aff. caudomaculatus		Carlison Oliveira	karllyson-bio@hotmail.com	Morphology												Karen Auzier: Luis Rodrigues: Marcos Alho: Ezequias Torres: e `Coronel	05-Nov-2013	Brazil	Para	Santarem	Santarem-Cuiaba highway (Br-163)	Stream Sao Jorge, point one	-3.13136	-54.971	68
LGB#P-164	KAL2 MF 2-6			Universidade Federal do Oeste do Para	Chordata	Actinopterygii	Characiformes	Characidae	Iguanodectinae		Bryconops	Bryconops aff. caudomaculatus		Carlison Oliveira	karllyson-bio@hotmail.com	Morphology								WGS 84				Karen Auzier: Luis Rodrigues: Elenilze Santos: e `Coronel	25-Jan-2014	Brazil	Para	Santarem	Santarem-Cuiaba highway (Br-163)	Stream Sao Jorge, point two	-3.09447	-54.9309	77				WGS 84		Morning			Mendonça et al		IG 2
LGB#P-165	KAL2 MF 2-7			Universidade Federal do Oeste do Para	Chordata	Actinopterygii	Characiformes	Characidae	Iguanodectinae		Bryconops	Bryconops aff. caudomaculatus		Carlison Oliveira	karllyson-bio@hotmail.com	Morphology								WGS 84				Karen Auzier: Luis Rodrigues: Elenilze Santos: e `Coronel	25-Jan-2014	Brazil	Para	Santarem	Santarem-Cuiaba highway (Br-163)	Stream Sao Jorge, point two	-3.09447	-54.9309	77				WGS 84		Morning			Mendonça et al		IG 2
LGB#P-160	KAL2 MF 2-2			Universidade Federal do Oeste do Para	Chordata	Actinopterygii	Characiformes	Characidae	Iguanodectinae		Bryconops	Bryconops aff. caudomaculatus		Carlison Oliveira	karllyson-bio@hotmail.com	Morphology								WGS 84				Karen Auzier: Luis Rodrigues: Elenilze Santos: e `Coronel	25-Jan-2014	Brazil	Para	Santarem	Santarem-Cuiaba highway (Br-163)	Stream Sao Jorge, point two	-3.09447	-54.9309	77				WGS 84		Morning			Mendonça et al		IG 2
LGB#P-153	KA-L1 MF 2-3			Universidade Federal do Oeste do Para	Chordata	Actinopterygii	Characiformes	Characidae	Iguanodectinae		Bryconops	Bryconops aff. caudomaculatus		Carlison Oliveira	karllyson-bio@hotmail.com	Morphology												Karen Auzier: Luis Rodrigues: Marcos Alho: Ezequias Torres: e `Coronel	05-Nov-2013	Brazil	Para	Santarem	Santarem-Cuiaba highway (Br-163)	Stream Sao Jorge, point one	-3.13136	-54.971	68
LGB#P-154	KA-L1 MF 2-4			Universidade Federal do Oeste do Para	Chordata	Actinopterygii	Characiformes	Characidae	Iguanodectinae		Bryconops	Bryconops aff. caudomaculatus		Carlison Oliveira	karllyson-bio@hotmail.com	Morphology												Karen Auzier: Luis Rodrigues: Marcos Alho: Ezequias Torres: e `Coronel	05-Nov-2013	Brazil	Para	Santarem	Santarem-Cuiaba highway (Br-163)	Stream Sao Jorge, point one	-3.13136	-54.971	68
LGB#P-168	KAL2 MF 2-10			Universidade Federal do Oeste do Para	Chordata	Actinopterygii	Characiformes	Characidae	Iguanodectinae		Bryconops	Bryconops aff. caudomaculatus		Carlison Oliveira	karllyson-bio@hotmail.com	Morphology								WGS 84				Karen Auzier: Luis Rodrigues: Elenilze Santos: e `Coronel	25-Jan-2014	Brazil	Para	Santarem	Santarem-Cuiaba highway (Br-163)	Stream Sao Jorge, point two	-3.09447	-54.9309	77				WGS 84		Morning			Mendonça et al		IG 2
LGB#P-163	KAL2 MF 2-5			Universidade Federal do Oeste do Para	Chordata	Actinopterygii	Characiformes	Characidae	Iguanodectinae		Bryconops	Bryconops aff. caudomaculatus		Carlison Oliveira	karllyson-bio@hotmail.com	Morphology								WGS 84				Karen Auzier: Luis Rodrigues: Elenilze Santos: e `Coronel	25-Jan-2014	Brazil	Para	Santarem	Santarem-Cuiaba highway (Br-163)	Stream Sao Jorge, point two	-3.09447	-54.9309	77				WGS 84		Morning			Mendonça et al		IG 2
LGB#P-82	Msp 3-9	UFOPA-I-357	CI-ICTA	Universidade Federal do Oeste do Para	Chordata	Actinopterygii	Characiformes	Characidae	Iguanodectinae		Bryconops	Bryconops aff. melanurus		Carlison Oliveira	karllyson-bio@hotmail.com	Morphology			S	Adult	BrBOL - Project 09			Muscle				Marcos P.A.S: Jeremias N.: Adyson S.M.	16-Feb-2012	Brazil	Para	Santarem	Rod. Everaldo Martins (STM - Alter do Chao)	Stream Sonrisal	-2.535	-54.924					Garmin eTrex
LGB#P-86	Msp 3-12	UFOPA-I-361	CI-ICTA	Universidade Federal do Oeste do Para	Chordata	Actinopterygii	Characiformes	Characidae	Iguanodectinae		Bryconops	Bryconops aff. melanurus		Carlison Oliveira	karllyson-bio@hotmail.com	Morphology			S	Adult	BrBOL - Project 09		Vouchered:Registered Collection	Muscle				Marcos P.A.S.:Luis R.R.R.: Erika M.	28-Sep-2012	Brazil	Para	Santarem	Rod. Santarem-Cuiaba (Br 163, Km84)	Igarape Branco	-3.051	-54.925					Garmin eTrex
LGB#P-81	Msp 3-3	UFOPA-I-356	CI-ICTA	Universidade Federal do Oeste do Para	Chordata	Actinopterygii	Characiformes	Characidae	Iguanodectinae		Bryconops	Bryconops aff. melanurus		Carlison Oliveira	karllyson-bio@hotmail.com	Morphology			S	Adult	BrBOL - Project 09			Muscle				Marcos P.A.S: Luis R.R.R: Carla B.	28-Jan-2012	Brazil	Para	Santarem	Rod. Everaldo Martins (STM - Alter do Chao)	Stream Sonrisal	-2.535	-54.924					Garmin eTrex
LGB#P-80	Msp 3-1	UFOPA-I-355	CI-ICTA	Universidade Federal do Oeste do Para	Chordata	Actinopterygii	Characiformes	Characidae	Iguanodectinae		Bryconops	Bryconops aff. melanurus		Carlison Oliveira	karllyson-bio@hotmail.com	Morphology			S	Adult	BrBOL - Project 09			Muscle				Marcos P.A.S: Luis R.R.R: Carla B.	28-Jan-2012	Brazil	Para	Santarem	Rod. Everaldo Martins (STM - Alter do Chao)	Stream Sonrisal	-2.535	-54.924					Garmin eTrex
LGB#P-79	Msp 3-8	UFOPA-I-354	CI-ICTA	Universidade Federal do Oeste do Para	Chordata	Actinopterygii	Characiformes	Characidae	Iguanodectinae		Bryconops	Bryconops aff. melanurus		Carlison Oliveira	karllyson-bio@hotmail.com	Morphology			S	Adult	BrBOL - Project 09			Muscle				Marcos P.A.S: Jeremias N.: Adyson S.M.	16-Feb-2012	Brazil	Para	Santarem	Rod. Everaldo Martins (STM - Alter do Chao)	Stream Sonrisal	-2.535	-54.924					Garmin eTrex
LGB#P-78	Msp 3-7	UFOPA-I-353	CI-ICTA	Universidade Federal do Oeste do Para	Chordata	Actinopterygii	Characiformes	Characidae	Iguanodectinae		Bryconops	Bryconops aff. melanurus		Frank Raynner	fraynner@yahoo.com.br	Morphology			S	Adult	BrBOL - Project 09			Muscle				Marcos P.A.S: Jeremias N.: Adyson S.M.	16-Feb-2012	Brazil	Para	Santarem	Rod. Everaldo Martins (STM - Alter do Chao)	Stream Sonrisal	-2.535	-54.924					Garmin eTrex
LGB#P-77	Msp 3-4	UFOPA-I-352	CI-ICTA	Universidade Federal do Oeste do Para	Chordata	Actinopterygii	Characiformes	Characidae	Iguanodectinae		Bryconops	Bryconops aff. melanurus		Carlison Oliveira	karllyson-bio@hotmail.com	Morphology			S	Adult	BrBOL - Project 09			Muscle				Marcos P.A.S: Jeremias N.: Adyson S.M.	16-Feb-2012	Brazil	Para	Santarem	Rod. Everaldo Martins (STM - Alter do Chao)	Stream Sonrisal	-2.535	-54.924					Garmin eTrex
LGB#P-76	Msp 3-2	UFOPA-I-351	CI-ICTA	Universidade Federal do Oeste do Para	Chordata	Actinopterygii	Characiformes	Characidae	Iguanodectinae		Bryconops	Bryconops aff. melanurus		Carlison Oliveira	karllyson-bio@hotmail.com	Morphology			S	Adult	BrBOL - Project 09			Muscle				Marcos P.A.S: Luis R.R.R: Carla B.	28-Jan-2012	Brazil	Para	Santarem	Rod. Everaldo Martins (STM - Alter do Chao)	Stream Sonrisal	-2.535	-54.924					Garmin eTrex
LGB#P-75	Msp 3-11	UFOPA-I-350	CI-ICTA	Universidade Federal do Oeste do Para	Chordata	Actinopterygii	Characiformes	Characidae	Iguanodectinae		Bryconops	Bryconops aff. melanurus		Carlison Oliveira	karllyson-bio@hotmail.com	Morphology			S	Adult	BrBOL - Project 09			Muscle				Marcos P.A.S: Jeremias N.: Adyson S.M.	16-Feb-2012	Brazil	Para	Santarem	Rod. Everaldo Martins (STM - Alter do Chao)	Stream Sonrisal	-2.535	-54.924					Garmin eTrex
LGB#P-234	KA-L2 MF 12-9			Universidade Federal do Oeste do Para	Chordata	Actinopterygii	Characiformes	Characidae	Iguanodectinae		Bryconops	Bryconops aff. melanurus		Carlison Oliveira	karllyson-bio@hotmail.com	Morphology												Karen Auzier: Luis Rodrigues: Elenilze Santos: e `Coronel	25-Jan-2014	Brazil	Para	Santarem	Santarem-Cuiaba highway (Br-163)	Stream Sao Jorge, point two	-3.09447	-54.9309	77
LGB#P-684	L3MF12-2			Universidade Federal do Oeste do Para	Chordata	Actinopterygii	Characiformes	Characidae	Iguanodectinae		Bryconops	Bryconops aff. melanurus		Carlison Oliveira	karllyson-bio@hotmail.com	Morphology							E-Vouchered:DNA/Tissue+Photo	All body				Karen Auzier: Luis Rodrigues: Elenilze Santos: e Jonas Oliveira	14-Jun-2014	Brazil	Para	Santarem	Everaldo Martins highway (PA-457)	Stream Sonrisal	-2.5375	-54.924							Afternoon					IG 3
LGB#P-232	KAL2 MF 127			Universidade Federal do Oeste do Para	Chordata	Actinopterygii	Characiformes	Characidae	Iguanodectinae		Bryconops	Bryconops aff. melanurus		Carlison Oliveira	karllyson-bio@hotmail.com	Morphology								WGS 84				Karen Auzier: Luis Rodrigues: Elenilze Santos: e `Coronel	25-Jan-2014	Brazil	Para	Santarem	Santarem-Cuiaba highway (Br-163)	Stream Sao Jorge, point two	-3.09447	-54.9309	77				WGS 84		Morning			Mendonça et al		IG 2
LGB#P-233	KAL2 MF 12-8			Universidade Federal do Oeste do Para	Chordata	Actinopterygii	Characiformes	Characidae	Iguanodectinae		Bryconops	Bryconops aff. melanurus		Carlison Oliveira	karllyson-bio@hotmail.com	Morphology								WGS 84				Karen Auzier: Luis Rodrigues: Elenilze Santos: e `Coronel	25-Jan-2014	Brazil	Para	Santarem	Santarem-Cuiaba highway (Br-163)	Stream Sao Jorge, point two	-3.09447	-54.9309	77				WGS 84		Morning			Mendonça et al		IG 2
LGB#P-226	KA-L2 MF 12-1			Universidade Federal do Oeste do Para	Chordata	Actinopterygii	Characiformes	Characidae	Iguanodectinae		Bryconops	Bryconops aff. melanurus		Carlison Oliveira	karllyson-bio@hotmail.com	Morphology												Karen Auzier: Luis Rodrigues: Elenilze Santos: e `Coronel	25-Jan-2014	Brazil	Para	Santarem	Santarem-Cuiaba highway (Br-163)	Stream Sao Jorge, point two	-3.09447	-54.9309	77
LGB#P-235	KA-L2 MF 12-10			Universidade Federal do Oeste do Para	Chordata	Actinopterygii	Characiformes	Characidae	Iguanodectinae		Bryconops	Bryconops aff. melanurus		Carlison Oliveira	karllyson-bio@hotmail.com	Morphology												Karen Auzier: Luis Rodrigues: Elenilze Santos: e `Coronel	25-Jan-2014	Brazil	Para	Santarem	Santarem-Cuiaba highway (Br-163)	Stream Sao Jorge, point two	-3.09447	-54.9309	77
LGB#P-227	KA-L2 MF 12-2			Universidade Federal do Oeste do Para	Chordata	Actinopterygii	Characiformes	Characidae	Iguanodectinae		Bryconops	Bryconops aff. melanurus		Carlison Oliveira	karllyson-bio@hotmail.com	Morphology												Karen Auzier: Luis Rodrigues: Elenilze Santos: e `Coronel	25-Jan-2014	Brazil	Para	Santarem	Santarem-Cuiaba highway (Br-163)	Stream Sao Jorge, point two	-3.09447	-54.9309	77
LGB#P-228	KA-L2 MF 12-3			Universidade Federal do Oeste do Para	Chordata	Actinopterygii	Characiformes	Characidae	Iguanodectinae		Bryconops	Bryconops aff. melanurus		Carlison Oliveira	karllyson-bio@hotmail.com	Morphology												Karen Auzier: Luis Rodrigues: Elenilze Santos: e `Coronel	25-Jan-2014	Brazil	Para	Santarem	Santarem-Cuiaba highway (Br-163)	Stream Sao Jorge, point two	-3.09447	-54.9309	77
LGB#P-229	KA-L2 MF 12-4			Universidade Federal do Oeste do Para	Chordata	Actinopterygii	Characiformes	Characidae	Iguanodectinae		Bryconops	Bryconops aff. melanurus		Carlison Oliveira	karllyson-bio@hotmail.com	Morphology												Karen Auzier: Luis Rodrigues: Elenilze Santos: e `Coronel	25-Jan-2014	Brazil	Para	Santarem	Santarem-Cuiaba highway (Br-163)	Stream Sao Jorge, point two	-3.09447	-54.9309	77
LGB#P-230	KA-L2 MF 12-5			Universidade Federal do Oeste do Para	Chordata	Actinopterygii	Characiformes	Characidae	Iguanodectinae		Bryconops	Bryconops aff. melanurus		Carlison Oliveira	karllyson-bio@hotmail.com	Morphology												Karen Auzier: Luis Rodrigues: Elenilze Santos: e `Coronel	25-Jan-2014	Brazil	Para	Santarem	Santarem-Cuiaba highway (Br-163)	Stream Sao Jorge, point two	-3.09447	-54.9309	77
LGB#P-231	KA-L2 MF 12-6			Universidade Federal do Oeste do Para	Chordata	Actinopterygii	Characiformes	Characidae	Iguanodectinae		Bryconops	Bryconops aff. melanurus		Carlison Oliveira	karllyson-bio@hotmail.com	Morphology												Karen Auzier: Luis Rodrigues: Elenilze Santos: e `Coronel	25-Jan-2014	Brazil	Para	Santarem	Santarem-Cuiaba highway (Br-163)	Stream Sao Jorge, point two	-3.09447	-54.9309	77
LGB#P-355	IRU MF 22			Universidade Federal do Oeste do Para	Chordata	Actinopterygii	Characiformes	Characidae	Iguanodectinae		Bryconops	Bryconops cf. transitoria		Carlison Oliveira	karllyson-bio@hotmail.com	Morphology							E-Vouchered:DNA/Tissue+Photo	WGS 84				Karen Auzier: Carlison Oliveira: e Andre Canto	23-Nov-2013	Brazil	Para	Santarem	Santarem-Cuiaba highway (Br-163)	Stream Irura	-2.46389	-54.735					WGS 84		Morning			Mendonça et al		IG 5
LGB#P-83	Msp 3-14	UFOPA-I-358	CI-ICTA	Universidade Federal do Oeste do Para	Chordata	Actinopterygii	Characiformes	Characidae	Iguanodectinae		Bryconops	Bryconops cf. transitoria		Carlison Oliveira	karllyson-bio@hotmail.com	Morphology			S	Adult	BrBOL - Project 09		Vouchered:Registered Collection	Muscle				Marcos P.A.S.: Andre C.: Frank R.	05-May-2012	Brazil	Para	Santarem	Rod. Everaldo Martins (STM - Alter do Chao)	Igarape Sao Bras	-2.51	-54.811					Garmin eTrex
LGB#P-354	IRU MF 21			Universidade Federal do Oeste do Para	Chordata	Actinopterygii	Characiformes	Characidae	Iguanodectinae		Bryconops	Bryconops cf. transitoria		Carlison Oliveira	karllyson-bio@hotmail.com	Morphology								WGS 84				Karen Auzier: Carlison Oliveira: e Andre Canto	23-Nov-2013	Brazil	Para	Santarem	Santarem-Cuiaba highway (Br-163)	Stream Irura	-2.46389	-54.735					WGS 84		Morning			Mendonça et al		IG 5
LGB#P-84	Msp 3-15	UFOPA-I-359	CI-ICTA	Universidade Federal do Oeste do Para	Chordata	Actinopterygii	Characiformes	Characidae	Iguanodectinae		Bryconops	Bryconops cf. transitoria		Carlison Oliveira	karllyson-bio@hotmail.com	Morphology			S	Adult	BrBOL - Project 09		Vouchered:Registered Collection	Muscle				Marcos P.A.S.: Andre C.: Frank R.	05-May-2012	Brazil	Para	Santarem	Rod. Everaldo Martins (STM - Alter do Chao)	Igarape Sao Bras	-2.51	-54.811					Garmin eTrex
LGB#P-85	Msp 3-13	UFOPA-I-360	CI-ICTA	Universidade Federal do Oeste do Para	Chordata	Actinopterygii	Characiformes	Characidae	Iguanodectinae		Bryconops	Bryconops cf. transitoria		Carlison Oliveira	karllyson-bio@hotmail.com	Morphology			S	Adult	BrBOL - Project 09		Vouchered:Registered Collection	Muscle				Marcos P.A.S.: Andre C.: Frank R.	05-May-2012	Brazil	Para	Santarem	Rod. Everaldo Martins (STM - Alter do Chao)	Igarape Sao Bras	-2.51	-54.811					Garmin eTrex
LGB#P-356	IRU MF 23			Universidade Federal do Oeste do Para	Chordata	Actinopterygii	Characiformes	Characidae	Iguanodectinae		Bryconops	Bryconops cf. transitoria		Carlison Oliveira	karllyson-bio@hotmail.com	Morphology							E-Vouchered:DNA/Tissue+Photo	WGS 84				Karen Auzier: Carlison Oliveira: e Andre Canto	23-Nov-2013	Brazil	Para	Santarem	Santarem-Cuiaba highway (Br-163)	Stream Irura	-2.46389	-54.735					WGS 84		Morning			Mendonça et al		IG 5
LGB#P-680	Pt22Sp11-6			Universidade Federal do Oeste do Para	Chordata	Actinopterygii	Cichliformes	Cichlidae	Cichlinae		Bujurquina	Bujurquina sp.		Frank Raynner	fraynner@yahoo.com.br	Morphology							E-Vouchered:DNA/Tissue	All body				Frank Raynner: Carlison Oliveira: Deise Juliane: e Hugo Napoleao	06-May-2015	Brazil	Para	Santarem	Santarem-Cuiaba highway (Br-163)	Stream river Cupari east, CUP 22	-4.11903	-54.8926	109						Mornig			Mendonça et al		CUP 22
LGB#P-510	Pt22Sp11-1			Universidade Federal do Oeste do Para	Chordata	Actinopterygii	Cichliformes	Cichlidae	Cichlinae		Bujurquina	Bujurquina sp.		Frank Raynner	fraynner@yahoo.com.br	Morphology							E-Vouchered:DNA/Tissue	All body				Frank Raynner: Carlison Oliveira: Deise Juliane: e Hugo Napoleao	06-May-2015	Brazil	Para	Santarem	Santarem-Cuiaba highway (Br-163)	Stream river Cupari east, CUP 22	-4.11903	-54.8926	109						Mornig			Mendonça et al		CUP 22
LGB#P-511	Pt22Sp11-2			Universidade Federal do Oeste do Para	Chordata	Actinopterygii	Cichliformes	Cichlidae	Cichlinae		Bujurquina	Bujurquina sp.		Frank Raynner	fraynner@yahoo.com.br	Morphology							E-Vouchered:DNA/Tissue	All body				Frank Raynner: Carlison Oliveira: Deise Juliane: e Hugo Napoleao	06-May-2015	Brazil	Para	Santarem	Santarem-Cuiaba highway (Br-163)	Stream river Cupari east, CUP 22	-4.11903	-54.8926	109						Mornig			Mendonça et al		CUP 22
LGB#P-519	Pt22Sp11-10			Universidade Federal do Oeste do Para	Chordata	Actinopterygii	Cichliformes	Cichlidae	Cichlinae		Bujurquina	Bujurquina sp.		Frank Raynner	fraynner@yahoo.com.br	Morphology							E-Vouchered:DNA/Tissue	All body				Frank Raynner: Carlison Oliveira: Deise Juliane: e Hugo Napoleao	06-May-2015	Brazil	Para	Santarem	Santarem-Cuiaba highway (Br-163)	Stream river Cupari east, CUP 22	-4.11903	-54.8926	109						Mornig			Mendonça et al		CUP 22
LGB#P-513	Pt22_Sp11_4			Universidade Federal do Oeste do Para	Chordata	Actinopterygii	Cichliformes	Cichlidae	Cichlinae		Bujurquina	Bujurquina sp.		Frank Raynner	fraynner@yahoo.com.br	Morphology							E-Vouchered:DNA/Tissue+Photo	Muscle				Frank Raynner: Carlison Oliveira: Deise Juliane: e Hugo Napoleao	06-May-2015	Brazil	Para	Ruropolis	Santarem-Cuiaba highway (Br-163)	Stream river Cupari east, CUP 22	-4.11903	-54.8926	109				WGS 84					Mendonça et al		FAP 22
LGB#P-517	Pt22_Sp11_8			Universidade Federal do Oeste do Para	Chordata	Actinopterygii	Cichliformes	Cichlidae	Cichlinae		Bujurquina	Bujurquina sp.		Frank Raynner	fraynner@yahoo.com.br	Morphology							E-Vouchered:DNA/Tissue+Photo	Muscle				Frank Raynner: Carlison Oliveira: Deise Juliane: e Hugo Napoleao	06-May-2015	Brazil	Para	Ruropolis	Santarem-Cuiaba highway (Br-163)	Stream river Cupari east, CUP 22	-4.11903	-54.8926	109				WGS 84					Mendonça et al		CUP 22
LGB#P-514	Pt22_Sp11_5			Universidade Federal do Oeste do Para	Chordata	Actinopterygii	Cichliformes	Cichlidae	Cichlinae		Bujurquina	Bujurquina sp.		Frank Raynner	fraynner@yahoo.com.br	Morphology							E-Vouchered:DNA/Tissue+Photo	Muscle				Frank Raynner: Carlison Oliveira: Deise Juliane: e Hugo Napoleao	06-May-2015	Brazil	Para	Ruropolis	Santarem-Cuiaba highway (Br-163)	Stream river Cupari east, CUP 22	-4.11903	-54.8926	109				WGS 84					Mendonça et al		FAP 22
LGB#P-518	Pt22_Sp11_9			Universidade Federal do Oeste do Para	Chordata	Actinopterygii	Cichliformes	Cichlidae	Cichlinae		Bujurquina	Bujurquina sp.		Frank Raynner	fraynner@yahoo.com.br	Morphology							E-Vouchered:DNA/Tissue+Photo	Muscle				Frank Raynner: Carlison Oliveira: Deise Juliane: e Hugo Napoleao	06-May-2015	Brazil	Para	Ruropolis	Santarem-Cuiaba highway (Br-163)	Stream river Cupari east, CUP 22	-4.11903	-54.8926	109				WGS 84					Mendonça et al		CUP 22
LGB#P-512	Pt22_Sp11_3			Universidade Federal do Oeste do Para	Chordata	Actinopterygii	Cichliformes	Cichlidae	Cichlinae		Bujurquina	Bujurquina sp.		Frank Raynner	fraynner@yahoo.com.br	Morphology							E-Vouchered:DNA/Tissue+Photo	Muscle				Frank Raynner: Carlison Oliveira: Deise Juliane: e Hugo Napoleao	06-May-2015	Brazil	Para	Ruropolis	Santarem-Cuiaba highway (Br-163)	Stream river Cupari east, CUP 22	-4.11903	-54.8926	109				WGS 84					Mendonça et al		CUP 22
LGB#P-589	Pt18_Sp29_9			Universidade Federal do Oeste do Para	Chordata	Actinopterygii	Cichliformes	Cichlidae	Cichlinae		Bujurquina	Bujurquina sp.		Frank Raynner	fraynner@yahoo.com.br	Morphology							E-Vouchered:DNA/Tissue+Photo	Muscle				Frank Raynner: Carlison Oliveira: Deise Juliane: e Hugo Napoleao	07-May-2015	Brazil	Para	Ruropolis	Santarem-Cuiaba highway (Br-163)	Stream river Cupari east, CUP 22	-4.12319	-55.0376	78				WGS 84					Mendonça et al		FAP 18
LGB#P-681	Pt22Sp11-7			Universidade Federal do Oeste do Para	Chordata	Actinopterygii	Cichliformes	Cichlidae	Cichlinae		Bujurquina	Bujurquina sp.		Frank Raynner	fraynner@yahoo.com.br	Morphology							E-Vouchered:DNA/Tissue	All body				Frank Raynner: Carlison Oliveira: Deise Juliane: e Hugo Napoleao	06-May-2015	Brazil	Para	Santarem	Santarem-Cuiaba highway (Br-163)	Stream river Cupari east, CUP 22	-4.11903	-54.8926	109						Mornig			Mendonça et al		CUP 22
LGB#P-547	Pt19Sp4-14			Universidade Federal do Oeste do Para	Chordata	Actinopterygii	Characiformes	Crenuchidae	Characidiinae		Characidium	Characidium cf. zebra		Frank Raynner	fraynner@yahoo.com.br	Morphology							E-Vouchered:DNA/Tissue	All body				Frank Raynner: Carlison Oliveira: Deise Juliane: e Hugo Napoleao	06-May-2015	Brazil	Para	Santarem	Santarem-Cuiaba highway (Br-163)	Stream river Cupari east, CUP 19	-4.10931	-55.0415	101						Mornig			Mendonça et al		CUP 19
LGB#P-555	Pt19_Sp4_22			Universidade Federal do Oeste do Para	Chordata	Actinopterygii	Characiformes	Crenuchidae	Characidiinae		Characidium	Characidium cf. zebra		Frank Raynner	fraynner@yahoo.com.br	Morphology							E-Vouchered:DNA/Tissue+Photo	Muscle				Frank Raynner: Carlison Oliveira: Deise Juliane: e Hugo Napoleao	06-May-2015	Brazil	Para	Ruropolis	Santarem-Cuiaba highway (Br-163)	Stream river Cupari east, CUP 19	-4.10931	-55.0415	101				WGS 84					Mendonça et al		CUP 19
LGB#P-554	Pt19_Sp4_21			Universidade Federal do Oeste do Para	Chordata	Actinopterygii	Characiformes	Crenuchidae	Characidiinae		Characidium	Characidium cf. zebra		Frank Raynner	fraynner@yahoo.com.br	Morphology							E-Vouchered:DNA/Tissue+Photo	Muscle				Frank Raynner: Carlison Oliveira: Deise Juliane: e Hugo Napoleao	06-May-2015	Brazil	Para	Ruropolis	Santarem-Cuiaba highway (Br-163)	Stream river Cupari east, CUP 19	-4.10931	-55.0415	101				WGS 84					Mendonça et al		CUP 19
LGB#P-552	Pt19Sp4-19			Universidade Federal do Oeste do Para	Chordata	Actinopterygii	Characiformes	Crenuchidae	Characidiinae		Characidium	Characidium cf. zebra		Frank Raynner	fraynner@yahoo.com.br	Morphology							E-Vouchered:DNA/Tissue	All body				Frank Raynner: Carlison Oliveira: Deise Juliane: e Hugo Napoleao	06-May-2015	Brazil	Para	Santarem	Santarem-Cuiaba highway (Br-163)	Stream river Cupari east, CUP 19	-4.10931	-55.0415	101						Mornig			Mendonça et al		CUP 19
LGB#P-106	Msp 5-27	UFOPA-I-381	CI-ICTA	Universidade Federal do Oeste do Para	Chordata	Actinopterygii	Characiformes	Lebiasinidae	Pyrrhulininae		Copella	Copella callolepis		Frank Raynner	fraynner@yahoo.com.br	Morphology			S	Adult	BrBOL - Project 09		Vouchered:Registered Collection	Muscle				Marcos P.A.S.: Andre C.: Frank R.	05-May-2012	Brazil	Para	Santarem	Rod. Everaldo Martins (STM - Alter do Chao)	Igarape Sao Bras	-2.51	-54.811					Garmin eTrex
LGB#P-291	L4MF21-13			Universidade Federal do Oeste do Para	Chordata	Actinopterygii	Characiformes	Lebiasinidae	Pyrrhulininae		Copella	Copella callolepis		Frank Raynner	fraynner@yahoo.com.br	Morphology							E-Vouchered:DNA/Tissue+photo	All body				Karen Auzier: Luis Rodrigues: Elenilze Santos: e Jonas Oliveira	14-Jun-2014	Brazil	Para	Santarem	Everaldo Martins highway (PA-457)	Stream UDV	-2.48058	-54.7886							Afternoon
LGB#P-288	L4MF21-10			Universidade Federal do Oeste do Para	Chordata	Actinopterygii	Characiformes	Lebiasinidae	Pyrrhulininae		Copella	Copella callolepis		Frank Raynner	fraynner@yahoo.com.br	Morphology							E-Vouchered:DNA/Tissue+photo	All body				Karen Auzier: Luis Rodrigues: Elenilze Santos: e Jonas Oliveira	14-Jun-2014	Brazil	Para	Santarem	Everaldo Martins highway (PA-457)	Stream UDV	-2.48058	-54.7886							Afternoon
LGB#P-287	L4MF21-9			Universidade Federal do Oeste do Para	Chordata	Actinopterygii	Characiformes	Lebiasinidae	Pyrrhulininae		Copella	Copella callolepis		Frank Raynner	fraynner@yahoo.com.br	Morphology							E-Vouchered:DNA/Tissue+photo	All body				Karen Auzier: Luis Rodrigues: Elenilze Santos: e Jonas Oliveira	14-Jun-2014	Brazil	Para	Santarem	Everaldo Martins highway (PA-457)	Stream UDV	-2.48058	-54.7886							Afternoon
LGB#P-285	L4MF21-7			Universidade Federal do Oeste do Para	Chordata	Actinopterygii	Characiformes	Lebiasinidae	Pyrrhulininae		Copella	Copella callolepis		Frank Raynner	fraynner@yahoo.com.br	Morphology							E-Vouchered:DNA/Tissue+photo	All body				Karen Auzier: Luis Rodrigues: Elenilze Santos: e Jonas Oliveira	14-Jun-2014	Brazil	Para	Santarem	Everaldo Martins highway (PA-457)	Stream UDV	-2.48058	-54.7886							Afternoon
LGB#P-284	L4MF21-6			Universidade Federal do Oeste do Para	Chordata	Actinopterygii	Characiformes	Lebiasinidae	Pyrrhulininae		Copella	Copella callolepis		Frank Raynner	fraynner@yahoo.com.br	Morphology							E-Vouchered:DNA/Tissue+photo	All body				Karen Auzier: Luis Rodrigues: Elenilze Santos: e Jonas Oliveira	14-Jun-2014	Brazil	Para	Santarem	Everaldo Martins highway (PA-457)	Stream UDV	-2.48058	-54.7886							Afternoon
LGB#P-283	L4MF21-5			Universidade Federal do Oeste do Para	Chordata	Actinopterygii	Characiformes	Lebiasinidae	Pyrrhulininae		Copella	Copella callolepis		Frank Raynner	fraynner@yahoo.com.br	Morphology							E-Vouchered:DNA/Tissue+photo	All body				Karen Auzier: Luis Rodrigues: Elenilze Santos: e Jonas Oliveira	14-Jun-2014	Brazil	Para	Santarem	Everaldo Martins highway (PA-457)	Stream UDV	-2.48058	-54.7886							Afternoon
LGB#P-282	L4MF21-4			Universidade Federal do Oeste do Para	Chordata	Actinopterygii	Characiformes	Lebiasinidae	Pyrrhulininae		Copella	Copella callolepis		Frank Raynner	fraynner@yahoo.com.br	Morphology							E-Vouchered:DNA/Tissue+photo	All body				Karen Auzier: Luis Rodrigues: Elenilze Santos: e Jonas Oliveira	14-Jun-2014	Brazil	Para	Santarem	Everaldo Martins highway (PA-457)	Stream UDV	-2.48058	-54.7886							Afternoon
LGB#P-281	L4MF21-3			Universidade Federal do Oeste do Para	Chordata	Actinopterygii	Characiformes	Lebiasinidae	Pyrrhulininae		Copella	Copella callolepis		Frank Raynner	fraynner@yahoo.com.br	Morphology							E-Vouchered:DNA/Tissue+photo	All body				Karen Auzier: Luis Rodrigues: Elenilze Santos: e Jonas Oliveira	14-Jun-2014	Brazil	Para	Santarem	Everaldo Martins highway (PA-457)	Stream UDV	-2.48058	-54.7886							Afternoon
LGB#P-280	L4MF21-2			Universidade Federal do Oeste do Para	Chordata	Actinopterygii	Characiformes	Lebiasinidae	Pyrrhulininae		Copella	Copella callolepis		Frank Raynner	fraynner@yahoo.com.br	Morphology							E-Vouchered:DNA/Tissue+photo	All body				Karen Auzier: Luis Rodrigues: Elenilze Santos: e Jonas Oliveira	14-Jun-2014	Brazil	Para	Santarem	Everaldo Martins highway (PA-457)	Stream UDV	-2.48058	-54.7886							Afternoon
LGB#P-279	L4MF21-1			Universidade Federal do Oeste do Para	Chordata	Actinopterygii	Characiformes	Lebiasinidae	Pyrrhulininae		Copella	Copella callolepis		Frank Raynner	fraynner@yahoo.com.br	Morphology							E-Vouchered:DNA/Tissue+photo	All body				Karen Auzier: Luis Rodrigues: Elenilze Santos: e Jonas Oliveira	14-Jun-2014	Brazil	Para	Santarem	Everaldo Martins highway (PA-457)	Stream UDV	-2.48058	-54.7886							Afternoon
LGB#P-369	IRU MF 211			Universidade Federal do Oeste do Para	Chordata	Actinopterygii	Characiformes	Lebiasinidae	Pyrrhulininae		Copella	Copella callolepis		Frank Raynner	fraynner@yahoo.com.br	Morphology							To Be Vouchered:Holdup/Private	WGS 84				Karen Auzier: Carlison Oliveira: e Andre Canto	23-Nov-2013	Brazil	Para	Santarem	Santarem-Cuiaba highway (Br-163)	Stream Irura	-2.46389	-54.735					WGS 84		Morning			Mendonça et al		IG 5
LGB#P-371	IRU MF 213			Universidade Federal do Oeste do Para	Chordata	Actinopterygii	Characiformes	Lebiasinidae	Pyrrhulininae		Copella	Copella callolepis		Frank Raynner	fraynner@yahoo.com.br	Morphology							To Be Vouchered:Holdup/Private	WGS 84				Karen Auzier: Carlison Oliveira: e Andre Canto	23-Nov-2013	Brazil	Para	Santarem	Santarem-Cuiaba highway (Br-163)	Stream Irura	-2.46389	-54.735					WGS 84		Morning			Mendonça et al		IG 5
LGB#P-286	KAL4 MF 218			Universidade Federal do Oeste do Para	Chordata	Actinopterygii	Characiformes	Lebiasinidae	Pyrrhulininae		Copella	Copella callolepis		Frank Raynner	fraynner@yahoo.com.br	Morphology							E-Vouchered:DNA/Tissue+Photo	WGS 84				Karen Auzier: Luis Rodrigues: Elenilze Santos: e Jonas Oliveira	14-Jun-2014	Brazil	Para	Santarem	Everaldo Martins highway (PA-457)	Stream UDV	-2.48058	-54.7886					WGS 84		Afternoon					IG 4
LGB#P-312	KA-L4 MF 26-1			Universidade Federal do Oeste do Para	Chordata	Actinopterygii	Characiformes	Lebiasinidae	Pyrrhulininae		Copella	Copella callolepis		Frank Raynner	fraynner@yahoo.com.br	Morphology							E-Vouchered:DNA/Tissue+Photo	All body				Karen Auzier: Luis Rodrigues: Elenilze Santos: e Jonas Oliveira	14-Jun-2014	Brazil	Para	Santarem	Everaldo Martins highway (PA-457)	Stream UDV	-2.48058	-54.7886							Afternoon					IG 4
LGB#P-108	Msp 5-14	UFOPA-I-383	CI-ICTA	Universidade Federal do Oeste do Para	Chordata	Actinopterygii	Characiformes	Lebiasinidae	Pyrrhulininae		Copella	Copella callolepis		Frank Raynner	fraynner@yahoo.com.br	Morphology			S	Adult	BrBOL - Project 09		Vouchered:Registered Collection	Muscle				Marcos P.A.S: Jeremias N.: Adyson S.M.	16-Feb-2012	Brazil	Para	Santarem	Rod. Everaldo Martins (STM - Alter do Chao)	Igarape Sonrisal	-2.535	-54.924					Garmin eTrex
LGB#P-107	Msp 5-15	UFOPA-I-382	CI-ICTA	Universidade Federal do Oeste do Para	Chordata	Actinopterygii	Characiformes	Lebiasinidae	Pyrrhulininae		Copella	Copella callolepis		Frank Raynner	fraynner@yahoo.com.br	Morphology			S	Adult	BrBOL - Project 09		Vouchered:Registered Collection	Muscle				Marcos P.A.S.: Ericka M.: Daniel B.:	14-Mar-2012	Brazil	Para	Santarem	Rod. Everaldo Martins (STM - Alter do Chao)	Igarape UDV	-2.481	-54.789					Garmin eTrex
LGB#P-105	Msp 5-13	UFOPA-I-380	CI-ICTA	Universidade Federal do Oeste do Para	Chordata	Actinopterygii	Characiformes	Lebiasinidae	Pyrrhulininae		Copella	Copella callolepis		Frank Raynner	fraynner@yahoo.com.br	Morphology			S	Adult	BrBOL - Project 09		Vouchered:Registered Collection	Muscle				Marcos P.A.S.: Ericka M.: Daniel B.:	14-Mar-2012	Brazil	Para	Santarem	Rod. Everaldo Martins (STM - Alter do Chao)	Igarape UDV	-2.481	-54.789					Garmin eTrex
LGB#P-104	Msp 5-20	UFOPA-I-379	CI-ICTA	Universidade Federal do Oeste do Para	Chordata	Actinopterygii	Characiformes	Lebiasinidae	Pyrrhulininae		Copella	Copella callolepis		Frank Raynner	fraynner@yahoo.com.br	Morphology			S	Adult	BrBOL - Project 09		Vouchered:Registered Collection	Muscle				Marcos P.A.S.: Ericka M.: Daniel B.:	14-Mar-2012	Brazil	Para	Santarem	Rod. Everaldo Martins (STM - Alter do Chao)	Igarape UDV	-2.481	-54.789					Garmin eTrex
LGB#P-202	KAL1 MF 62			Universidade Federal do Oeste do Para	Chordata	Actinopterygii	Cichliformes	Cichlidae	Cichlinae		Crenicichla	Crenicichla semicincta		Frank Raynner	fraynner@yahoo.com.br	Morphology							To Be Vouchered:Holdup/Private	WGS 84				Karen Auzier: Luis Rodrigues: Marcos Alho: Ezequias Torres: e `Coronel	05-Nov-2013	Brazil	Para	Santarem	Santarem-Cuiaba highway (Br-163)	Stream Sao Jorge, point one	-3.13136	-54.971	68				WGS 84		Morning			Mendonça et al		IG 1
LGB#P-207	KA-L1 MF 6-8			Universidade Federal do Oeste do Para	Chordata	Actinopterygii	Cichliformes	Cichlidae	Cichlinae		Crenicichla	Crenicichla semicincta		Frank Raynner	fraynner@yahoo.com.br	Morphology												Karen Auzier: Luis Rodrigues: Marcos Alho: Ezequias Torres: e `Coronel	05-Nov-2013	Brazil	Para	Santarem	Santarem-Cuiaba highway (Br-163)	Stream Sao Jorge, point one	-3.13136	-54.971	68
LGB#P-350	KAL1 MF 313			Universidade Federal do Oeste do Para	Chordata	Actinopterygii	Cichliformes	Cichlidae	Cichlinae		Crenicichla	Crenicichla semicincta		Frank Raynner	fraynner@yahoo.com.br	Morphology							To Be Vouchered:Holdup/Private	WGS 84				Karen Auzier: Luis Rodrigues: Marcos Alho: Ezequias Torres: e `Coronel	05-Nov-2013	Brazil	Para	Santarem	Santarem-Cuiaba highway (Br-163)	Stream Sao Jorge, point one	-3.13136	-54.971	68				WGS 84		Morning			Mendonça et al		IG 1
LGB#P-208	KA-L1 MF 6-10			Universidade Federal do Oeste do Para	Chordata	Actinopterygii	Cichliformes	Cichlidae	Cichlinae		Crenicichla	Crenicichla semicincta		Frank Raynner	fraynner@yahoo.com.br	Morphology												Karen Auzier: Luis Rodrigues: Marcos Alho: Ezequias Torres: e `Coronel	05-Nov-2013	Brazil	Para	Santarem	Santarem-Cuiaba highway (Br-163)	Stream Sao Jorge, point one	-3.13136	-54.971	68
LGB#P-203	KA-L1 MF 6-3			Universidade Federal do Oeste do Para	Chordata	Actinopterygii	Cichliformes	Cichlidae	Cichlinae		Crenicichla	Crenicichla semicincta		Frank Raynner	fraynner@yahoo.com.br	Morphology												Karen Auzier: Luis Rodrigues: Marcos Alho: Ezequias Torres: e `Coronel	05-Nov-2013	Brazil	Para	Santarem	Santarem-Cuiaba highway (Br-163)	Stream Sao Jorge, point one	-3.13136	-54.971	68
LGB#P-204	KA-L1 MF 6-4			Universidade Federal do Oeste do Para	Chordata	Actinopterygii	Cichliformes	Cichlidae	Cichlinae		Crenicichla	Crenicichla semicincta		Frank Raynner	fraynner@yahoo.com.br	Morphology												Karen Auzier: Luis Rodrigues: Marcos Alho: Ezequias Torres: e `Coronel	05-Nov-2013	Brazil	Para	Santarem	Santarem-Cuiaba highway (Br-163)	Stream Sao Jorge, point one	-3.13136	-54.971	68
LGB#P-205	KA-L1 MF 6-6			Universidade Federal do Oeste do Para	Chordata	Actinopterygii	Cichliformes	Cichlidae	Cichlinae		Crenicichla	Crenicichla semicincta		Frank Raynner	fraynner@yahoo.com.br	Morphology												Karen Auzier: Luis Rodrigues: Marcos Alho: Ezequias Torres: e `Coronel	05-Nov-2013	Brazil	Para	Santarem	Santarem-Cuiaba highway (Br-163)	Stream Sao Jorge, point one	-3.13136	-54.971	68
LGB#P-201	KAL1 MF 61			Universidade Federal do Oeste do Para	Chordata	Actinopterygii	Cichliformes	Cichlidae	Cichlinae		Crenicichla	Crenicichla semicincta		Frank Raynner	fraynner@yahoo.com.br	Morphology							To Be Vouchered:Holdup/Private	WGS 84				Karen Auzier: Luis Rodrigues: Marcos Alho: Ezequias Torres: e `Coronel	05-Nov-2013	Brazil	Para	Santarem	Santarem-Cuiaba highway (Br-163)	Stream Sao Jorge, point one	-3.13136	-54.971	68				WGS 84		Morning			Mendonça et al		IG 1
LGB#P-352	KA-L1 MF 31-2			Universidade Federal do Oeste do Para	Chordata	Actinopterygii	Cichliformes	Cichlidae	Cichlinae		Crenicichla	Crenicichla semicincta		Frank Raynner	fraynner@yahoo.com.br	Morphology												Karen Auzier: Luis Rodrigues: Marcos Alho: Ezequias Torres: e `Coronel	05-Nov-2013	Brazil	Para	Santarem	Santarem-Cuiaba highway (Br-163)	Stream Sao Jorge, point one	-3.13136	-54.971	68
LGB#P-211	KA-L1 MF 6-15			Universidade Federal do Oeste do Para	Chordata	Actinopterygii	Cichliformes	Cichlidae	Cichlinae		Crenicichla	Crenicichla semicincta		Frank Raynner	fraynner@yahoo.com.br	Morphology												Karen Auzier: Luis Rodrigues: Marcos Alho: Ezequias Torres: e `Coronel	05-Nov-2013	Brazil	Para	Santarem	Santarem-Cuiaba highway (Br-163)	Stream Sao Jorge, point one	-3.13136	-54.971	68
LGB#P-351	KA-L1 MF 31-1			Universidade Federal do Oeste do Para	Chordata	Actinopterygii	Cichliformes	Cichlidae	Cichlinae		Crenicichla	Crenicichla semicincta		Frank Raynner	fraynner@yahoo.com.br	Morphology												Karen Auzier: Luis Rodrigues: Marcos Alho: Ezequias Torres: e `Coronel	05-Nov-2013	Brazil	Para	Santarem	Santarem-Cuiaba highway (Br-163)	Stream Sao Jorge, point one	-3.13136	-54.971	68
LGB#P-210	KA-L1 MF 6-14			Universidade Federal do Oeste do Para	Chordata	Actinopterygii	Cichliformes	Cichlidae	Cichlinae		Crenicichla	Crenicichla semicincta		Frank Raynner	fraynner@yahoo.com.br	Morphology												Karen Auzier: Luis Rodrigues: Marcos Alho: Ezequias Torres: e `Coronel	05-Nov-2013	Brazil	Para	Santarem	Santarem-Cuiaba highway (Br-163)	Stream Sao Jorge, point one	-3.13136	-54.971	68
LGB#P-209	KA-L1 MF 6-11			Universidade Federal do Oeste do Para	Chordata	Actinopterygii	Cichliformes	Cichlidae	Cichlinae		Crenicichla	Crenicichla semicincta		Frank Raynner	fraynner@yahoo.com.br	Morphology												Karen Auzier: Luis Rodrigues: Marcos Alho: Ezequias Torres: e `Coronel	05-Nov-2013	Brazil	Para	Santarem	Santarem-Cuiaba highway (Br-163)	Stream Sao Jorge, point one	-3.13136	-54.971	68
LGB#P-199	KA-L1 MF 5-1			Universidade Federal do Oeste do Para	Chordata	Actinopterygii	Characiformes	Curimatidae			Cyphocharax	Cyphocharax spiluropsis		Frank Raynner	fraynner@yahoo.com.br	Morphology												Karen Auzier: Luis Rodrigues: Marcos Alho: Ezequias Torres: e `Coronel	05-Nov-2013	Brazil	Para	Santarem	Santarem-Cuiaba highway (Br-163)	Stream Sao Jorge, point one	-3.13136	-54.971	68
LGB#P-200	KA-L1 MF 5-2			Universidade Federal do Oeste do Para	Chordata	Actinopterygii	Characiformes	Curimatidae			Cyphocharax	Cyphocharax spiluropsis		Frank Raynner	fraynner@yahoo.com.br	Morphology												Karen Auzier: Luis Rodrigues: Marcos Alho: Ezequias Torres: e `Coronel	05-Nov-2013	Brazil	Para	Santarem	Santarem-Cuiaba highway (Br-163)	Stream Sao Jorge, point one	-3.13136	-54.971	68
LGB#P-123	Msp 15-1	UFOPA-I-398	CI-ICTA	Universidade Federal do Oeste do Para	Chordata	Actinopterygii	Gymnotiformes	Rhamphichthyidae			Gymnorhamphichthys	Gymnorhamphichthys petiti		Frank Raynner	fraynner@yahoo.com.br	Morphology			S	Adult	BrBOL - Project 09		Vouchered:Registered Collection	Muscle				Marcos P.A.S.:Luis R.R.R.: Erika M.	28-Sep-2012	Brazil	Para	Santarem	Rod. Santarem-Cuiaba (Br 163, Km84)	Igarape Branco	-3.051	-54.925					Garmin eTrex
LGB#P-365	IRU MF 13-1			Universidade Federal do Oeste do Para	Chordata	Actinopterygii	Gymnotiformes	Rhamphichthyidae			Gymnorhamphichthys	Gymnorhamphichthys petiti		Andre Canto	cantoandre@gmail.com	Morphology							To Be Vouchered: Holdup/Private	Muscle				Karen Auzier: Carlison Oliveira: e Andre Canto	23-Nov-2013	Brazil	Para	Santarem	Santarem-Cuiaba highway (Br-163)	Stream Irura	-2.46389	-54.735							Morning			Mendonça et al		IG 5
LGB#P-237	KAL2 MF 132			Universidade Federal do Oeste do Para	Chordata	Actinopterygii	Gymnotiformes	Rhamphichthyidae			Gymnorhamphichthys	Gymnorhamphichthys rondoni		Jonas Oliveira	jonasmamiraua@yahoo.com.br	Morphology							To Be Vouchered:Holdup/Private	WGS 84				Karen Auzier: Luis Rodrigues: Elenilze Santos: e `Coronel	25-Jan-2014	Brazil	Para	Santarem	Santarem-Cuiaba highway (Br-163)	Stream Sao Jorge, point two	-3.09447	-54.9309	77				WGS 84		Morning			Mendonça et al		IG 2
LGB#P-236	KAL2 MF 131			Universidade Federal do Oeste do Para	Chordata	Actinopterygii	Gymnotiformes	Rhamphichthyidae			Gymnorhamphichthys	Gymnorhamphichthys rondoni		Jonas Oliveira	jonasmamiraua@yahoo.com.br	Morphology							To Be Vouchered:Holdup/Private	WGS 84				Karen Auzier: Luis Rodrigues: Elenilze Santos: e `Coronel	25-Jan-2014	Brazil	Para	Santarem	Santarem-Cuiaba highway (Br-163)	Stream Sao Jorge, point two	-3.09447	-54.9309	77				WGS 84		Morning			Mendonça et al		IG 2
LGB#P-121	Msp 30-2	UFOPA-I-396	CI-ICTA	Universidade Federal do Oeste do Para	Chordata	Actinopterygii	Gymnotiformes	Gymnotidae			Gymnotus	Gymnotus coropinae		Frank Raynner	fraynner@yahoo.com.br	Morphology			S	Adult	BrBOL - Project 09		Vouchered:Registered Collection	Muscle				Marcos P.A.S.:Luis R.R.R.: Erika M.	28-Sep-2012	Brazil	Para	Santarem	Rod. Santarem-Cuiaba (Br 163, Km84)	Igarape Branco	-3.051	-54.925					Garmin eTrex
LGB#P-122	Msp 30-1	UFOPA-I-397	CI-ICTA	Universidade Federal do Oeste do Para	Chordata	Actinopterygii	Gymnotiformes	Gymnotidae			Gymnotus	Gymnotus coropinae		Frank Raynner	fraynner@yahoo.com.br	Morphology			S	Adult	BrBOL - Project 09		Vouchered:Registered Collection	Muscle				Marcos P.A.S.:Luis R.R.R.: Erika M.	28-Sep-2012	Brazil	Para	Santarem	Rod. Santarem-Cuiaba (Br 163, Km84)	Igarape Branco	-3.051	-54.925					Garmin eTrex
LGB#P-307	L3MF24-6			Universidade Federal do Oeste do Para	Chordata	Actinopterygii	Characiformes	Characidae	Pristellinae		Hemigrammus	Hemigrammus cf. vorderwinkleri		Frank Raynner	fraynner@yahoo.com.br	Morphology							To Be Vouchered: Holdup/Private	Muscle				Karen Auzier: Luis Rodrigues: Elenilze Santos: e Jonas Oliveira	14-Jun-2014	Brazil	Para	Santarem	Everaldo Martins highway (PA-457)	Stream Sonrisal	-2.5375	-54.924							Afternoon					IG 3
LGB#P-309	KAL3 MF24-8			Universidade Federal do Oeste do Para	Chordata	Actinopterygii	Characiformes	Characidae	Pristellinae		Hemigrammus	Hemigrammus cf. vorderwinkleri		Frank Raynner	fraynner@yahoo.com.br	Morphology							E-Vouchered:DNA/Tissue+Photo	All body				Karen Auzier: Luis Rodrigues: Elenilze Santos: e Jonas Oliveira	14-Jun-2014	Brazil	Para	Santarem	Everaldo Martins highway (PA-457)	Stream Sonrisal	-2.5375	-54.924							Afternoon					IG 3
LGB#P-305	KA-L3 MF 24-4			Universidade Federal do Oeste do Para	Chordata	Actinopterygii	Characiformes	Characidae	Pristellinae		Hemigrammus	Hemigrammus cf. vorderwinkleri		Frank Raynner	fraynner@yahoo.com.br	Morphology							E-Vouchered:DNA/Tissue+Photo	All body				Karen Auzier: Luis Rodrigues: Elenilze Santos: e Jonas Oliveira	14-Jun-2014	Brazil	Para	Santarem	Everaldo Martins highway (PA-457)	Stream Sonrisal	-2.5375	-54.924							Afternoon					IG 3
LGB#P-304	KA-L3 MF 24-3			Universidade Federal do Oeste do Para	Chordata	Actinopterygii	Characiformes	Characidae	Pristellinae		Hemigrammus	Hemigrammus cf. vorderwinkleri		Frank Raynner	fraynner@yahoo.com.br	Morphology							E-Vouchered:DNA/Tissue+Photo	All body				Karen Auzier: Luis Rodrigues: Elenilze Santos: e Jonas Oliveira	14-Jun-2014	Brazil	Para	Santarem	Everaldo Martins highway (PA-457)	Stream Sonrisal	-2.5375	-54.924							Afternoon					IG 3
LGB#P-308	KA-L3 MF24-7			Universidade Federal do Oeste do Para	Chordata	Actinopterygii	Characiformes	Characidae	Pristellinae		Hemigrammus	Hemigrammus cf. vorderwinkleri		Frank Raynner	fraynner@yahoo.com.br	Morphology							To Be Vouchered: Holdup/Private	Muscle				Karen Auzier: Luis Rodrigues: Elenilze Santos: e Jonas Oliveira	14-Jun-2014	Brazil	Para	Santarem	Everaldo Martins highway (PA-457)	Stream Sonrisal	-2.5375	-54.924							Afternoon					IG 3
LGB#P-219	KA-L1 MF 11-1			Universidade Federal do Oeste do Para	Chordata	Actinopterygii	Characiformes	Erythrinidae			Hoplias	Hoplias malabaricus		Karen Auzier	karenlarissa_23@hotmail.com	Morphology							E-Vouchered:DNA/Tissue+Photo	All body				Karen Auzier: Luis Rodrigues: Marcos Alho: Ezequias Torres: e `Coronel	05-Nov-2013	Brazil	Para	Santarem	Santarem-Cuiaba highway (Br-163)	Stream Sao Jorge, point one	-3.13136	-54.971	68						Morning			Mendonça et al		IG 1
LGB#P-129	IGB-6	UFOPA-I-404	CI-ICTA	Universidade Federal do Oeste do Para	Chordata	Actinopterygii	Characiformes	Erythrinidae			Hoplias	Hoplias malabaricus		Frank Raynner	fraynner@yahoo.com.br	Morphology			S	Adult	BrBOL - Project 15		Vouchered:Registered Collection	Heart				Marcos P.A.S.:Luis R.R.R.: Erika M.	28-Sep-2012	Brazil	Para	Santarem	Rod. Santarem-Cuiaba (Br 163, Km84)	Igarape Branco	-3.051	-54.925					Garmin eTrex
LGB#P-124	IGB-1	UFOPA-I-399	CI-ICTA	Universidade Federal do Oeste do Para	Chordata	Actinopterygii	Characiformes	Erythrinidae			Hoplias	Hoplias malabaricus		Frank Raynner	fraynner@yahoo.com.br	Morphology			S	Adult	BrBOL - Project 10		Vouchered:Registered Collection	Heart				Marcos P.A.S.:Luis R.R.R.: Erika M.	28-Sep-2012	Brazil	Para	Santarem	Rod. Santarem-Cuiaba (Br 163, Km84)	Igarape Branco	-3.051	-54.925					Garmin eTrex
LGB#P-125	IGB-2	UFOPA-I-400	CI-ICTA	Universidade Federal do Oeste do Para	Chordata	Actinopterygii	Characiformes	Erythrinidae			Hoplias	Hoplias malabaricus		Frank Raynner	fraynner@yahoo.com.br	Morphology			S	Adult	BrBOL - Project 11		Vouchered:Registered Collection	Heart				Marcos P.A.S.:Luis R.R.R.: Erika M.	28-Sep-2012	Brazil	Para	Santarem	Rod. Santarem-Cuiaba (Br 163, Km84)	Igarape Branco	-3.051	-54.925					Garmin eTrex
LGB#P-127	IGB-4	UFOPA-I-402	CI-ICTA	Universidade Federal do Oeste do Para	Chordata	Actinopterygii	Characiformes	Erythrinidae			Hoplias	Hoplias malabaricus		Frank Raynner	fraynner@yahoo.com.br	Morphology			S	Adult	BrBOL - Project 13		Vouchered:Registered Collection	Heart				Marcos P.A.S.:Luis R.R.R.: Erika M.	28-Sep-2012	Brazil	Para	Santarem	Rod. Santarem-Cuiaba (Br 163, Km84)	Igarape Branco	-3.051	-54.925					Garmin eTrex
LGB#P-126	IGB-3	UFOPA-I-401	CI-ICTA	Universidade Federal do Oeste do Para	Chordata	Actinopterygii	Characiformes	Erythrinidae			Hoplias	Hoplias malabaricus		Frank Raynner	fraynner@yahoo.com.br	Morphology			S	Adult	BrBOL - Project 12		Vouchered:Registered Collection	Heart				Marcos P.A.S.:Luis R.R.R.: Erika M.	28-Sep-2012	Brazil	Para	Santarem	Rod. Santarem-Cuiaba (Br 163, Km84)	Igarape Branco	-3.051	-54.925					Garmin eTrex
LGB#P-128	IGB-5	UFOPA-I-403	CI-ICTA	Universidade Federal do Oeste do Para	Chordata	Actinopterygii	Characiformes	Erythrinidae			Hoplias	Hoplias malabaricus		Frank Raynner	fraynner@yahoo.com.br	Morphology			S	Adult	BrBOL - Project 14		Vouchered:Registered Collection	Heart				Marcos P.A.S.:Luis R.R.R.: Erika M.	28-Sep-2012	Brazil	Para	Santarem	Rod. Santarem-Cuiaba (Br 163, Km84)	Igarape Branco	-3.051	-54.925					Garmin eTrex
LGB#P-91	Msp 4-26	UFOPA-I-366	CI-ICTA	Universidade Federal do Oeste do Para	Chordata	Actinopterygii	Characiformes	Characidae	Pristellinae		Hyphessobrycon	Hyphessobrycon agulha		Frank Raynner	fraynner@yahoo.com.br	Morphology			S	Adult	BrBOL - Project 09		Vouchered:Registered Collection	Muscle				Marcos P.A.S.: Ericka M.: Thais Vieira.:	12-Jul-2012	Brazil	Para	Santarem	Rod. Everaldo Martins (STM - Alter do Chao)	Igarape Sao Bras	-2.51	-54.811					Garmin eTrex
LGB#P-92	Msp 4-27	UFOPA-I-367	CI-ICTA	Universidade Federal do Oeste do Para	Chordata	Actinopterygii	Characiformes	Characidae	Pristellinae		Hyphessobrycon	Hyphessobrycon agulha		Frank Raynner	fraynner@yahoo.com.br	Morphology			S	Adult	BrBOL - Project 09		Vouchered:Registered Collection	Muscle				Marcos P.A.S.: Ericka M.: Thais Vieira.:	12-Jul-2012	Brazil	Para	Santarem	Rod. Everaldo Martins (STM - Alter do Chao)	Igarape Sao Bras	-2.51	-54.811					Garmin eTrex
LGB#P-87	Msp 4-1	UFOPA-I-362	CI-ICTA	Universidade Federal do Oeste do Para	Chordata	Actinopterygii	Characiformes	Characidae	Pristellinae		Hyphessobrycon	Hyphessobrycon gr. heterorhabdus		Frank Raynner	fraynner@yahoo.com.br	Morphology			S	Adult	BrBOL - Project 09			Muscle				Marcos P.A.S: Luis R.R.R: Carla B.	28-Jan-2012	Brazil	Para	Santarem	Rod. Everaldo Martins (STM - Alter do Chao)	Stream Sonrisal	-2.535	-54.924					Garmin eTrex
LGB#P-330	KAL4 MF 281			Universidade Federal do Oeste do Para	Chordata	Actinopterygii	Characiformes	Characidae	Pristellinae		Hyphessobrycon	Hyphessobrycon gr. heterorhabdus		Jonas Oliveira	jonasmamiraua@yahoo.com.br	Morphology							E-Vouchered:DNA/Tissue+Photo	WGS 84				Karen Auzier: Luis Rodrigues: Elenilze Santos: e Jonas Oliveira	14-Jun-2014	Brazil	Para	Santarem	Everaldo Martins highway (PA-457)	Stream UDV	-2.48058	-54.7886					WGS 84		Afternoon					IG 4
LGB#P-99	Msp 4-20	UFOPA-I-374	CI-ICTA	Universidade Federal do Oeste do Para	Chordata	Actinopterygii	Characiformes	Characidae	Pristellinae		Hyphessobrycon	Hyphessobrycon gr. heterorhabdus		Frank Raynner	fraynner@yahoo.com.br	Morphology			S	Adult	BrBOL - Project 09			Muscle				Marcos P.A.S.: Ericka M.: Daniel B.:	14-Mar-2012	Brazil	Para	Santarem	Rod. Everaldo Martins (STM - Alter do Chao)	Stream UDV	-2.481	-54.789					Garmin eTrex
LGB#P-98	Msp 4-9	UFOPA-I-373	CI-ICTA	Universidade Federal do Oeste do Para	Chordata	Actinopterygii	Characiformes	Characidae	Pristellinae		Hyphessobrycon	Hyphessobrycon gr. heterorhabdus		Frank Raynner	fraynner@yahoo.com.br	Morphology			S	Adult	BrBOL - Project 09			Muscle				Marcos P.A.S: Luis R.R.R: Carla B.	28-Jan-2012	Brazil	Para	Santarem	Rod. Everaldo Martins (STM - Alter do Chao)	Igarape Sonrisal	-2.535	-54.924					Garmin eTrex
LGB#P-96	Msp 4-7	UFOPA-I-371	CI-ICTA	Universidade Federal do Oeste do Para	Chordata	Actinopterygii	Characiformes	Characidae	Pristellinae		Hyphessobrycon	Hyphessobrycon gr. heterorhabdus		Frank Raynner	fraynner@yahoo.com.br	Morphology			S	Adult	BrBOL - Project 09			Muscle				Marcos P.A.S: Luis R.R.R: Carla B.	28-Jan-2012	Brazil	Para	Santarem	Rod. Everaldo Martins (STM - Alter do Chao)	Stream Sonrisal	-2.535	-54.924					Garmin eTrex
LGB#P-94	Msp 4-2	UFOPA-I-369	CI-ICTA	Universidade Federal do Oeste do Para	Chordata	Actinopterygii	Characiformes	Characidae	Pristellinae		Hyphessobrycon	Hyphessobrycon gr. heterorhabdus		Frank Raynner	fraynner@yahoo.com.br	Morphology			S	Adult	BrBOL - Project 09			Muscle				Marcos P.A.S: Luis R.R.R: Carla B.	28-Jan-2012	Brazil	Para	Santarem	Rod. Everaldo Martins (STM - Alter do Chao)	Igarape Sonrisal	-2.535	-54.924					Garmin eTrex
LGB#P-90	Msp 4-17	UFOPA-I-365	CI-ICTA	Universidade Federal do Oeste do Para	Chordata	Actinopterygii	Characiformes	Characidae	Pristellinae		Hyphessobrycon	Hyphessobrycon gr. heterorhabdus		Frank Raynner	fraynner@yahoo.com.br	Morphology			S	Adult	BrBOL - Project 09			Muscle				Marcos P.A.S.: Ericka M.: Daniel B.:	14-Mar-2012	Brazil	Para	Santarem	Rod. Everaldo Martins (STM - Alter do Chao)	Stream UDV	-2.481	-54.789					Garmin eTrex
LGB#P-390	IRU MF 289			Universidade Federal do Oeste do Para	Chordata	Actinopterygii	Characiformes	Characidae	Pristellinae		Hyphessobrycon	Hyphessobrycon gr. heterorhabdus		Jonas Oliveira	jonasmamiraua@yahoo.com.br	Morphology							To Be Vouchered:Holdup/Private	WGS 84				Karen Auzier: Carlison Oliveira: e Andre Canto	23-Nov-2013	Brazil	Para	Santarem	Santarem-Cuiaba highway (Br-163)	Stream Irura	-2.46389	-54.735					WGS 84		Morning			Mendonça et al		IG 5
LGB#P-387	IRU MF 286			Universidade Federal do Oeste do Para	Chordata	Actinopterygii	Characiformes	Characidae	Pristellinae		Hyphessobrycon	Hyphessobrycon gr. heterorhabdus		Jonas Oliveira	jonasmamiraua@yahoo.com.br	Morphology							To Be Vouchered:Holdup/Private	WGS 84				Karen Auzier: Carlison Oliveira: e Andre Canto	23-Nov-2013	Brazil	Para	Santarem	Santarem-Cuiaba highway (Br-163)	Stream Irura	-2.46389	-54.735					WGS 84		Morning			Mendonça et al		IG 5
LGB#P-386	IRU MF 285			Universidade Federal do Oeste do Para	Chordata	Actinopterygii	Characiformes	Characidae	Pristellinae		Hyphessobrycon	Hyphessobrycon gr. heterorhabdus		Jonas Oliveira	jonasmamiraua@yahoo.com.br	Morphology							To Be Vouchered:Holdup/Private	WGS 84				Karen Auzier: Carlison Oliveira: e Andre Canto	23-Nov-2013	Brazil	Para	Santarem	Santarem-Cuiaba highway (Br-163)	Stream Irura	-2.46389	-54.735					WGS 84		Morning			Mendonça et al		IG 5
LGB#P-385	IRU MF 284			Universidade Federal do Oeste do Para	Chordata	Actinopterygii	Characiformes	Characidae	Pristellinae		Hyphessobrycon	Hyphessobrycon gr. heterorhabdus		Jonas Oliveira	jonasmamiraua@yahoo.com.br	Morphology							To Be Vouchered:Holdup/Private	WGS 84				Karen Auzier: Carlison Oliveira: e Andre Canto	23-Nov-2013	Brazil	Para	Santarem	Santarem-Cuiaba highway (Br-163)	Stream Irura	-2.46389	-54.735					WGS 84		Morning			Mendonça et al		IG 5
LGB#P-382	IRU MF 281			Universidade Federal do Oeste do Para	Chordata	Actinopterygii	Characiformes	Characidae	Pristellinae		Hyphessobrycon	Hyphessobrycon gr. heterorhabdus		Jonas Oliveira	jonasmamiraua@yahoo.com.br	Morphology							To Be Vouchered:Holdup/Private	WGS 84				Karen Auzier: Carlison Oliveira: e Andre Canto	23-Nov-2013	Brazil	Para	Santarem	Santarem-Cuiaba highway (Br-163)	Stream Irura	-2.46389	-54.735					WGS 84		Morning			Mendonça et al		IG 5
LGB#P-345	KAL4 MF 2816			Universidade Federal do Oeste do Para	Chordata	Actinopterygii	Characiformes	Characidae	Pristellinae		Hyphessobrycon	Hyphessobrycon gr. heterorhabdus		Jonas Oliveira	jonasmamiraua@yahoo.com.br	Morphology							To Be Vouchered:Holdup/Private	WGS 84				Karen Auzier: Luis Rodrigues: Elenilze Santos: e Jonas Oliveira	14-Jun-2014	Brazil	Para	Santarem	Everaldo Martins highway (PA-457)	Stream UDV	-2.48058	-54.7886					WGS 84		Afternoon					IG 4
LGB#P-341	KAL4 MF 2812			Universidade Federal do Oeste do Para	Chordata	Actinopterygii	Characiformes	Characidae	Pristellinae		Hyphessobrycon	Hyphessobrycon gr. heterorhabdus		Jonas Oliveira	jonasmamiraua@yahoo.com.br	Morphology							E-Vouchered:DNA/Tissue+Photo	WGS 84				Karen Auzier: Luis Rodrigues: Elenilze Santos: e Jonas Oliveira	14-Jun-2014	Brazil	Para	Santarem	Everaldo Martins highway (PA-457)	Stream UDV	-2.48058	-54.7886					WGS 84		Afternoon					IG 4
LGB#P-340	KAL4 MF 2811			Universidade Federal do Oeste do Para	Chordata	Actinopterygii	Characiformes	Characidae	Pristellinae		Hyphessobrycon	Hyphessobrycon gr. heterorhabdus		Jonas Oliveira	jonasmamiraua@yahoo.com.br	Morphology							E-Vouchered:DNA/Tissue+Photo	WGS 84				Karen Auzier: Luis Rodrigues: Elenilze Santos: e Jonas Oliveira	14-Jun-2014	Brazil	Para	Santarem	Everaldo Martins highway (PA-457)	Stream UDV	-2.48058	-54.7886					WGS 84		Afternoon					IG 4
LGB#P-339	KAL4 MF 2810			Universidade Federal do Oeste do Para	Chordata	Actinopterygii	Characiformes	Characidae	Pristellinae		Hyphessobrycon	Hyphessobrycon gr. heterorhabdus		Jonas Oliveira	jonasmamiraua@yahoo.com.br	Morphology							E-Vouchered:DNA/Tissue+Photo	WGS 84				Karen Auzier: Luis Rodrigues: Elenilze Santos: e Jonas Oliveira	14-Jun-2014	Brazil	Para	Santarem	Everaldo Martins highway (PA-457)	Stream UDV	-2.48058	-54.7886					WGS 84		Afternoon					IG 4
LGB#P-338	KAL4 MF 289			Universidade Federal do Oeste do Para	Chordata	Actinopterygii	Characiformes	Characidae	Pristellinae		Hyphessobrycon	Hyphessobrycon gr. heterorhabdus		Jonas Oliveira	jonasmamiraua@yahoo.com.br	Morphology							E-Vouchered:DNA/Tissue+Photo	WGS 84				Karen Auzier: Luis Rodrigues: Elenilze Santos: e Jonas Oliveira	14-Jun-2014	Brazil	Para	Santarem	Everaldo Martins highway (PA-457)	Stream UDV	-2.48058	-54.7886					WGS 84		Afternoon					IG 4
LGB#P-337	KAL4 MF 288			Universidade Federal do Oeste do Para	Chordata	Actinopterygii	Characiformes	Characidae	Pristellinae		Hyphessobrycon	Hyphessobrycon gr. heterorhabdus		Jonas Oliveira	jonasmamiraua@yahoo.com.br	Morphology							E-Vouchered:DNA/Tissue+Photo	WGS 84				Karen Auzier: Luis Rodrigues: Elenilze Santos: e Jonas Oliveira	14-Jun-2014	Brazil	Para	Santarem	Everaldo Martins highway (PA-457)	Stream UDV	-2.48058	-54.7886					WGS 84		Afternoon					IG 4
LGB#P-336	KAL4 MF 287			Universidade Federal do Oeste do Para	Chordata	Actinopterygii	Characiformes	Characidae	Pristellinae		Hyphessobrycon	Hyphessobrycon gr. heterorhabdus		Jonas Oliveira	jonasmamiraua@yahoo.com.br	Morphology							E-Vouchered:DNA/Tissue+Photo	WGS 84				Karen Auzier: Luis Rodrigues: Elenilze Santos: e Jonas Oliveira	14-Jun-2014	Brazil	Para	Santarem	Everaldo Martins highway (PA-457)	Stream UDV	-2.48058	-54.7886					WGS 84		Afternoon					IG 4
LGB#P-335	KAL4 MF 286			Universidade Federal do Oeste do Para	Chordata	Actinopterygii	Characiformes	Characidae	Pristellinae		Hyphessobrycon	Hyphessobrycon gr. heterorhabdus		Jonas Oliveira	jonasmamiraua@yahoo.com.br	Morphology							E-Vouchered:DNA/Tissue+Photo	WGS 84				Karen Auzier: Luis Rodrigues: Elenilze Santos: e Jonas Oliveira	14-Jun-2014	Brazil	Para	Santarem	Everaldo Martins highway (PA-457)	Stream UDV	-2.48058	-54.7886					WGS 84		Afternoon					IG 4
LGB#P-334	KAL4 MF 285			Universidade Federal do Oeste do Para	Chordata	Actinopterygii	Characiformes	Characidae	Pristellinae		Hyphessobrycon	Hyphessobrycon gr. heterorhabdus		Jonas Oliveira	jonasmamiraua@yahoo.com.br	Morphology							E-Vouchered:DNA/Tissue+Photo	WGS 84				Karen Auzier: Luis Rodrigues: Elenilze Santos: e Jonas Oliveira	14-Jun-2014	Brazil	Para	Santarem	Everaldo Martins highway (PA-457)	Stream UDV	-2.48058	-54.7886					WGS 84		Afternoon					IG 4
LGB#P-333	KAL4 MF 284			Universidade Federal do Oeste do Para	Chordata	Actinopterygii	Characiformes	Characidae	Pristellinae		Hyphessobrycon	Hyphessobrycon gr. heterorhabdus		Jonas Oliveira	jonasmamiraua@yahoo.com.br	Morphology							E-Vouchered:DNA/Tissue+Photo	WGS 84				Karen Auzier: Luis Rodrigues: Elenilze Santos: e Jonas Oliveira	14-Jun-2014	Brazil	Para	Santarem	Everaldo Martins highway (PA-457)	Stream UDV	-2.48058	-54.7886					WGS 84		Afternoon					IG 4
LGB#P-332	KAL4 MF 283			Universidade Federal do Oeste do Para	Chordata	Actinopterygii	Characiformes	Characidae	Pristellinae		Hyphessobrycon	Hyphessobrycon gr. heterorhabdus		Jonas Oliveira	jonasmamiraua@yahoo.com.br	Morphology							E-Vouchered:DNA/Tissue+Photo	WGS 84				Karen Auzier: Luis Rodrigues: Elenilze Santos: e Jonas Oliveira	14-Jun-2014	Brazil	Para	Santarem	Everaldo Martins highway (PA-457)	Stream UDV	-2.48058	-54.7886					WGS 84		Afternoon					IG 4
LGB#P-331	KAL4 MF 282			Universidade Federal do Oeste do Para	Chordata	Actinopterygii	Characiformes	Characidae	Pristellinae		Hyphessobrycon	Hyphessobrycon gr. heterorhabdus		Jonas Oliveira	jonasmamiraua@yahoo.com.br	Morphology							E-Vouchered:DNA/Tissue+Photo	WGS 84				Karen Auzier: Luis Rodrigues: Elenilze Santos: e Jonas Oliveira	14-Jun-2014	Brazil	Para	Santarem	Everaldo Martins highway (PA-457)	Stream UDV	-2.48058	-54.7886					WGS 84		Afternoon					IG 4
LGB#P-97	Msp 4-36	UFOPA-I-372	CI-ICTA	Universidade Federal do Oeste do Para	Chordata	Actinopterygii	Characiformes	Characidae	Pristellinae		Hyphessobrycon	Hyphessobrycon heterorhabdus		Frank Raynner	fraynner@yahoo.com.br	Morphology			S	Adult	BrBOL - Project 09		Vouchered:Registered Collection	Muscle				Marcos P.A.S.:Luis R.R.R.: Erika M.	28-Sep-2012	Brazil	Para	Santarem	Rod. Santarem-Cuiaba (Br 163, Km84)	Igarape Branco	-3.051	-54.925					Garmin eTrex
LGB#P-88	Msp 4-34	UFOPA-I-363	CI-ICTA	Universidade Federal do Oeste do Para	Chordata	Actinopterygii	Characiformes	Characidae	Pristellinae		Hyphessobrycon	Hyphessobrycon heterorhabdus		Frank Raynner	fraynner@yahoo.com.br	Morphology			S	Adult	BrBOL - Project 09		Vouchered:Registered Collection	Muscle				Marcos P.A.S.:Luis R.R.R.: Erika M.	28-Sep-2012	Brazil	Para	Santarem	Rod. Santarem-Cuiaba (Br 163, Km84)	Igarape Branco	-3.051	-54.925					Garmin eTrex
LGB#P-89	Msp 4-40	UFOPA-I-364	CI-ICTA	Universidade Federal do Oeste do Para	Chordata	Actinopterygii	Characiformes	Characidae	Pristellinae		Hyphessobrycon	Hyphessobrycon heterorhabdus		Frank Raynner	fraynner@yahoo.com.br	Morphology			S	Adult	BrBOL - Project 09		Vouchered:Registered Collection	Muscle				Marcos P.A.S.:Luis R.R.R.: Erika M.	28-Sep-2012	Brazil	Para	Santarem	Rod. Santarem-Cuiaba (Br 163, Km84)	Igarape Branco	-3.051	-54.925					Garmin eTrex
LGB#P-93	Msp 4-39	UFOPA-I-368	CI-ICTA	Universidade Federal do Oeste do Para	Chordata	Actinopterygii	Characiformes	Characidae	Pristellinae		Hyphessobrycon	Hyphessobrycon heterorhabdus		Frank Raynner	fraynner@yahoo.com.br	Morphology			S	Adult	BrBOL - Project 09		Vouchered:Registered Collection	Muscle				Marcos P.A.S.:Luis R.R.R.: Erika M.	28-Sep-2012	Brazil	Para	Santarem	Rod. Santarem-Cuiaba (Br 163, Km84)	Igarape Branco	-3.051	-54.925					Garmin eTrex
LGB#P-95	Msp 4-32	UFOPA-I-370	CI-ICTA	Universidade Federal do Oeste do Para	Chordata	Actinopterygii	Characiformes	Characidae	Pristellinae		Hyphessobrycon	Hyphessobrycon heterorhabdus		Frank Raynner	fraynner@yahoo.com.br	Morphology			S	Adult	BrBOL - Project 09		Vouchered:Registered Collection	Muscle				Marcos P.A.S.:Luis R.R.R.: Erika M.	28-Sep-2012	Brazil	Para	Santarem	Rod. Santarem-Cuiaba (Br 163, Km84)	Igarape Branco	-3.051	-54.925					Garmin eTrex
LGB#P-100	Msp 4-33	UFOPA-I-375	CI-ICTA	Universidade Federal do Oeste do Para	Chordata	Actinopterygii	Characiformes	Characidae	Pristellinae		Hyphessobrycon	Hyphessobrycon heterorhabdus		Frank Raynner	fraynner@yahoo.com.br	Morphology			S	Adult	BrBOL - Project 09		Vouchered:Registered Collection	Muscle				Marcos P.A.S.:Luis R.R.R.: Erika M.	28-Sep-2012	Brazil	Para	Santarem	Rod. Santarem-Cuiaba (Br 163, Km84)	Igarape Branco	-3.051	-54.925					Garmin eTrex
LGB#P-101	Msp 4-35	UFOPA-I-376	CI-ICTA	Universidade Federal do Oeste do Para	Chordata	Actinopterygii	Characiformes	Characidae	Pristellinae		Hyphessobrycon	Hyphessobrycon heterorhabdus		Frank Raynner	fraynner@yahoo.com.br	Morphology			S	Adult	BrBOL - Project 09		Vouchered:Registered Collection	Muscle				Marcos P.A.S.:Luis R.R.R.: Erika M.	28-Sep-2012	Brazil	Para	Santarem	Rod. Santarem-Cuiaba (Br 163, Km84)	Igarape Branco	-3.051	-54.925					Garmin eTrex
LGB#P-102	Msp 4-41	UFOPA-I-377	CI-ICTA	Universidade Federal do Oeste do Para	Chordata	Actinopterygii	Characiformes	Characidae	Pristellinae		Hyphessobrycon	Hyphessobrycon heterorhabdus		Frank Raynner	fraynner@yahoo.com.br	Morphology			S	Adult	BrBOL - Project 09		Vouchered:Registered Collection	Muscle				Marcos P.A.S.:Luis R.R.R.: Erika M.	28-Sep-2012	Brazil	Para	Santarem	Rod. Santarem-Cuiaba (Br 163, Km84)	Igarape Branco	-3.051	-54.925					Garmin eTrex
LGB#P-103	Msp 4-42	UFOPA-I-378	CI-ICTA	Universidade Federal do Oeste do Para	Chordata	Actinopterygii	Characiformes	Characidae	Pristellinae		Hyphessobrycon	Hyphessobrycon heterorhabdus		Frank Raynner	fraynner@yahoo.com.br	Morphology			S	Adult	BrBOL - Project 09		Vouchered:Registered Collection	Muscle				Marcos P.A.S.:Luis R.R.R.: Erika M.	28-Sep-2012	Brazil	Para	Santarem	Rod. Santarem-Cuiaba (Br 163, Km84)	Igarape Branco	-3.051	-54.925					Garmin eTrex
LGB#P-143	KAL2 MF 12			Universidade Federal do Oeste do Para	Chordata	Actinopterygii	Characiformes	Characidae	Pristellinae		Hyphessobrycon	Hyphessobrycon ericae		Frank Raynner	fraynner@yahoo.com.br	Morphology							E-Vouchered:DNA/Tissue+Photo	WGS 84				Karen Auzier: Luis Rodrigues: Elenilze Santos: e `Coronel	25-Jan-2014	Brazil	Para	Santarem	Santarem-Cuiaba highway (Br-163)	Stream Sao Jorge, point two	-3.09447	-54.9309	77				WGS 84		Morning			Mendonça et al		IG 2
LGB#P-144	KAL2 MF 13			Universidade Federal do Oeste do Para	Chordata	Actinopterygii	Characiformes	Characidae	Pristellinae		Hyphessobrycon	Hyphessobrycon ericae		Frank Raynner	fraynner@yahoo.com.br	Morphology							E-Vouchered:DNA/Tissue+Photo	WGS 84				Karen Auzier: Luis Rodrigues: Elenilze Santos: e `Coronel	25-Jan-2014	Brazil	Para	Santarem	Santarem-Cuiaba highway (Br-163)	Stream Sao Jorge, point two	-3.09447	-54.9309	77				WGS 84		Morning			Mendonça et al		IG 2
LGB#P-147	KAL2 MF 16			Universidade Federal do Oeste do Para	Chordata	Actinopterygii	Characiformes	Characidae	Pristellinae		Hyphessobrycon	Hyphessobrycon ericae		Frank Raynner	fraynner@yahoo.com.br	Morphology							E-Vouchered:DNA/Tissue+Photo	WGS 84				Karen Auzier: Luis Rodrigues: Elenilze Santos: e `Coronel	25-Jan-2014	Brazil	Para	Santarem	Santarem-Cuiaba highway (Br-163)	Stream Sao Jorge, point two	-3.09447	-54.9309	77				WGS 84		Morning			Mendonça et al		IG 2
LGB#P-136	KA-L1 MF 1-7			Universidade Federal do Oeste do Para	Chordata	Actinopterygii	Characiformes	Characidae	Pristellinae		Hyphessobrycon	Hyphessobrycon ericae		Frank Raynner	fraynner@yahoo.com.br	Morphology												Karen Auzier: Luis Rodrigues: Marcos Alho: Ezequias Torres: e `Coronel	05-Nov-2013	Brazil	Para	Santarem	Santarem-Cuiaba highway (Br-163)	Stream Sao Jorge, point one	-3.13136	-54.971	68
LGB#P-133	KA-L1 MF 1-4			Universidade Federal do Oeste do Para	Chordata	Actinopterygii	Characiformes	Characidae	Pristellinae		Hyphessobrycon	Hyphessobrycon ericae		Frank Raynner	fraynner@yahoo.com.br	Morphology												Karen Auzier: Luis Rodrigues: Marcos Alho: Ezequias Torres: e `Coronel	05-Nov-2013	Brazil	Para	Santarem	Santarem-Cuiaba highway (Br-163)	Stream Sao Jorge, point one	-3.13136	-54.971	68
LGB#P-132	KA-L1 MF 1-3			Universidade Federal do Oeste do Para	Chordata	Actinopterygii	Characiformes	Characidae	Pristellinae		Hyphessobrycon	Hyphessobrycon ericae		Frank Raynner	fraynner@yahoo.com.br	Morphology												Karen Auzier: Luis Rodrigues: Marcos Alho: Ezequias Torres: e `Coronel	05-Nov-2013	Brazil	Para	Santarem	Santarem-Cuiaba highway (Br-163)	Stream Sao Jorge, point one	-3.13136	-54.971	68
LGB#P-141	KA-L1 MF 1-12			Universidade Federal do Oeste do Para	Chordata	Actinopterygii	Characiformes	Characidae	Pristellinae		Hyphessobrycon	Hyphessobrycon ericae		Frank Raynner	fraynner@yahoo.com.br	Morphology												Karen Auzier: Luis Rodrigues: Marcos Alho: Ezequias Torres: e `Coronel	05-Nov-2013	Brazil	Para	Santarem	Santarem-Cuiaba highway (Br-163)	Stream Sao Jorge, point one	-3.13136	-54.971	68
LGB#P-140	KA-L1 MF 1-11			Universidade Federal do Oeste do Para	Chordata	Actinopterygii	Characiformes	Characidae	Pristellinae		Hyphessobrycon	Hyphessobrycon ericae		Frank Raynner	fraynner@yahoo.com.br	Morphology												Karen Auzier: Luis Rodrigues: Marcos Alho: Ezequias Torres: e `Coronel	05-Nov-2013	Brazil	Para	Santarem	Santarem-Cuiaba highway (Br-163)	Stream Sao Jorge, point one	-3.13136	-54.971	68
LGB#P-139	KA-L1 MF 1-10			Universidade Federal do Oeste do Para	Chordata	Actinopterygii	Characiformes	Characidae	Pristellinae		Hyphessobrycon	Hyphessobrycon ericae		Frank Raynner	fraynner@yahoo.com.br	Morphology												Karen Auzier: Luis Rodrigues: Marcos Alho: Ezequias Torres: e `Coronel	05-Nov-2013	Brazil	Para	Santarem	Santarem-Cuiaba highway (Br-163)	Stream Sao Jorge, point one	-3.13136	-54.971	68
LGB#P-138	KA-L1 MF 1-9			Universidade Federal do Oeste do Para	Chordata	Actinopterygii	Characiformes	Characidae	Pristellinae		Hyphessobrycon	Hyphessobrycon ericae		Frank Raynner	fraynner@yahoo.com.br	Morphology												Karen Auzier: Luis Rodrigues: Marcos Alho: Ezequias Torres: e `Coronel	05-Nov-2013	Brazil	Para	Santarem	Santarem-Cuiaba highway (Br-163)	Stream Sao Jorge, point one	-3.13136	-54.971	68
LGB#P-149	KAL2 MF 18			Universidade Federal do Oeste do Para	Chordata	Actinopterygii	Characiformes	Characidae	Pristellinae		Hyphessobrycon	Hyphessobrycon ericae		Frank Raynner	fraynner@yahoo.com.br	Morphology							E-Vouchered:DNA/Tissue+Photo	WGS 84				Karen Auzier: Luis Rodrigues: Elenilze Santos: e `Coronel	25-Jan-2014	Brazil	Para	Santarem	Santarem-Cuiaba highway (Br-163)	Stream Sao Jorge, point two	-3.09447	-54.9309	77				WGS 84		Morning			Mendonça et al		IG 2
LGB#P-135	KA-L1 MF 1-6			Universidade Federal do Oeste do Para	Chordata	Actinopterygii	Characiformes	Characidae	Pristellinae		Hyphessobrycon	Hyphessobrycon ericae		Frank Raynner	fraynner@yahoo.com.br	Morphology												Karen Auzier: Luis Rodrigues: Marcos Alho: Ezequias Torres: e `Coronel	05-Nov-2013	Brazil	Para	Santarem	Santarem-Cuiaba highway (Br-163)	Stream Sao Jorge, point one	-3.13136	-54.971	68
LGB#P-131	KA-L1 MF 1-2			Universidade Federal do Oeste do Para	Chordata	Actinopterygii	Characiformes	Characidae	Pristellinae		Hyphessobrycon	Hyphessobrycon ericae		Frank Raynner	fraynner@yahoo.com.br	Morphology												Karen Auzier: Luis Rodrigues: Marcos Alho: Ezequias Torres: e `Coronel	05-Nov-2013	Brazil	Para	Santarem	Santarem-Cuiaba highway (Br-163)	Stream Sao Jorge, point one	-3.13136	-54.971	68
LGB#P-134	KA-L1 MF 1-5			Universidade Federal do Oeste do Para	Chordata	Actinopterygii	Characiformes	Characidae	Pristellinae		Hyphessobrycon	Hyphessobrycon ericae		Frank Raynner	fraynner@yahoo.com.br	Morphology												Karen Auzier: Luis Rodrigues: Marcos Alho: Ezequias Torres: e `Coronel	05-Nov-2013	Brazil	Para	Santarem	Santarem-Cuiaba highway (Br-163)	Stream Sao Jorge, point one	-3.13136	-54.971	68
LGB#P-130	KA-L1 MF 1-1			Universidade Federal do Oeste do Para	Chordata	Actinopterygii	Characiformes	Characidae	Pristellinae		Hyphessobrycon	Hyphessobrycon ericae		Frank Raynner	fraynner@yahoo.com.br	Morphology												Karen Auzier: Luis Rodrigues: Marcos Alho: Ezequias Torres: e `Coronel	05-Nov-2013	Brazil	Para	Santarem	Santarem-Cuiaba highway (Br-163)	Stream Sao Jorge, point one	-3.13136	-54.971	68
LGB#P-137	KA-L1 MF 1-8			Universidade Federal do Oeste do Para	Chordata	Actinopterygii	Characiformes	Characidae	Pristellinae		Hyphessobrycon	Hyphessobrycon ericae		Frank Raynner	fraynner@yahoo.com.br	Morphology												Karen Auzier: Luis Rodrigues: Marcos Alho: Ezequias Torres: e `Coronel	05-Nov-2013	Brazil	Para	Santarem	Santarem-Cuiaba highway (Br-163)	Stream Sao Jorge, point one	-3.13136	-54.971	68
LGB#P-120	Msp 27-2	UFOPA-I-395	CI-ICTA	Universidade Federal do Oeste do Para	Chordata	Actinopterygii	Characiformes	Characidae	Pristellinae		Hyphessobrycon	Hyphessobrycon ericae		Frank Raynner	fraynner@yahoo.com.br	Morphology	new species under description processes		S	Adult	BrBOL - Project 09			Muscle				Marcos P.A.S.:Luis R.R.R.: Erika M.	28-Sep-2012	Brazil	Para	Santarem	Rod. Santarem-Cuiaba (Br 163, Km84)	Igarape Branco	-3.051	-54.925					Garmin eTrex
LGB#P-72	Msp 1-2	UFOPA-I-347	CI-ICTA	Universidade Federal do Oeste do Para	Chordata	Actinopterygii	Characiformes	Characidae	Iguanodectinae		Iguanodectes	Iguanodectes variatus		Frank Raynner	fraynner@yahoo.com.br	Morphology			S	Adult	BrBOL - Project 09		Vouchered:Registered Collection	Muscle				Marcos P.A.S: Luis R.R.R: Carla B.	28-Jan-2012	Brazil	Para	Santarem	Rod. Everaldo Martins (STM - Alter do Chao)	Igarape Sonrisal	-2.535	-54.924					Garmin eTrex
LGB#P-73	Msp 1-4	UFOPA-I-348	CI-ICTA	Universidade Federal do Oeste do Para	Chordata	Actinopterygii	Characiformes	Characidae	Iguanodectinae		Iguanodectes	Iguanodectes variatus		Frank Raynner	fraynner@yahoo.com.br	Morphology			S	Adult	BrBOL - Project 09		Vouchered:Registered Collection	Muscle				Marcos P.A.S: Luis R.R.R: Carla B.	28-Jan-2012	Brazil	Para	Santarem	Rod. Everaldo Martins (STM - Alter do Chao)	Igarape Sonrisal	-2.535	-54.924					Garmin eTrex
LGB#P-74	Msp 1-12	UFOPA-I-349	CI-ICTA	Universidade Federal do Oeste do Para	Chordata	Actinopterygii	Characiformes	Characidae	Iguanodectinae		Iguanodectes	Iguanodectes variatus		Frank Raynner	fraynner@yahoo.com.br	Morphology			S	Adult	BrBOL - Project 09		Vouchered:Registered Collection	Muscle				Marcos P.A.S.: Ericka M.: Daniel B.:	14-Mar-2012	Brazil	Para	Santarem	Rod. Everaldo Martins (STM - Alter do Chao)	Igarape UDV	-2.481	-54.789					Garmin eTrex
LGB#P-66	Msp 1-19	UFOPA-I-341	CI-ICTA	Universidade Federal do Oeste do Para	Chordata	Actinopterygii	Characiformes	Characidae	Iguanodectinae		Iguanodectes	Iguanodectes variatus		Frank Raynner	fraynner@yahoo.com.br	Morphology			S	Adult	BrBOL - Project 09		Vouchered:Registered Collection	Muscle				Marcos P.A.S.: Ericka M.: Daniel B.:	14-Mar-2012	Brazil	Para	Santarem	Rod. Everaldo Martins (STM - Alter do Chao)	Igarape UDV	-2.481	-54.789					Garmin eTrex
LGB#P-67	Msp 1-3	UFOPA-I-342	CI-ICTA	Universidade Federal do Oeste do Para	Chordata	Actinopterygii	Characiformes	Characidae	Iguanodectinae		Iguanodectes	Iguanodectes variatus		Frank Raynner	fraynner@yahoo.com.br	Morphology			S	Adult	BrBOL - Project 09		Vouchered:Registered Collection	Muscle				Marcos P.A.S: Luis R.R.R: Carla B.	28-Jan-2012	Brazil	Para	Santarem	Rod. Everaldo Martins (STM - Alter do Chao)	Igarape Sonrisal	-2.535	-54.924					Garmin eTrex
LGB#P-65	Msp 1-14	UFOPA-I-340	CI-ICTA	Universidade Federal do Oeste do Para	Chordata	Actinopterygii	Characiformes	Characidae	Iguanodectinae		Iguanodectes	Iguanodectes variatus		Frank Raynner	fraynner@yahoo.com.br	Morphology			S	Adult	BrBOL - Project 09		Vouchered:Registered Collection	Muscle				Marcos P.A.S.: Ericka M.: Daniel B.:	14-Mar-2012	Brazil	Para	Santarem	Rod. Everaldo Martins (STM - Alter do Chao)	Igarape UDV	-2.481	-54.789					Garmin eTrex
LGB#P-64	Msp 1-9	UFOPA-I-339	CI-ICTA	Universidade Federal do Oeste do Para	Chordata	Actinopterygii	Characiformes	Characidae	Iguanodectinae		Iguanodectes	Iguanodectes variatus		Frank Raynner	fraynner@yahoo.com.br	Morphology			S	Adult	BrBOL - Project 09		Vouchered:Registered Collection	Muscle				Marcos P.A.S: Luis R.R.R: Carla B.	28-Jan-2012	Brazil	Para	Santarem	Rod. Everaldo Martins (STM - Alter do Chao)	Igarape Sonrisal	-2.535	-54.924					Garmin eTrex
LGB#P-63	Msp 1-8	UFOPA-I-338	CI-ICTA	Universidade Federal do Oeste do Para	Chordata	Actinopterygii	Characiformes	Characidae	Iguanodectinae		Iguanodectes	Iguanodectes variatus		Frank Raynner	fraynner@yahoo.com.br	Morphology			S	Adult	BrBOL - Project 09		Vouchered:Registered Collection	Muscle				Marcos P.A.S: Luis R.R.R: Carla B.	28-Jan-2012	Brazil	Para	Santarem	Rod. Everaldo Martins (STM - Alter do Chao)	Igarape Sonrisal	-2.535	-54.924					Garmin eTrex
LGB#P-62	Msp 1-15	UFOPA-I-337	CI-ICTA	Universidade Federal do Oeste do Para	Chordata	Actinopterygii	Characiformes	Characidae	Iguanodectinae		Iguanodectes	Iguanodectes variatus		Frank Raynner	fraynner@yahoo.com.br	Morphology			S	Adult	BrBOL - Project 09		Vouchered:Registered Collection	Muscle				Marcos P.A.S.: Ericka M.: Daniel B.:	14-Mar-2012	Brazil	Para	Santarem	Rod. Everaldo Martins (STM - Alter do Chao)	Igarape UDV	-2.481	-54.789					Garmin eTrex
LGB#P-324	KAL3 MF 277			Universidade Federal do Oeste do Para	Chordata	Actinopterygii	Characiformes	Characidae	Iguanodectinae		Iguanodectes	Iguanodectes variatus		Jonas Oliveira	jonasmamiraua@yahoo.com.br	Morphology							To Be Vouchered:Holdup/Private	WGS 84				Karen Auzier: Luis Rodrigues: Elenilze Santos: e Jonas Oliveira	14-Jun-2014	Brazil	Para	Santarem	Everaldo Martins highway (PA-457)	Stream Sonrisal	-2.5375	-54.924					WGS 84		Afternoon					IG 3
LGB#P-322	KAL3 MF 275			Universidade Federal do Oeste do Para	Chordata	Actinopterygii	Characiformes	Characidae	Iguanodectinae		Iguanodectes	Iguanodectes variatus		Jonas Oliveira	jonasmamiraua@yahoo.com.br	Morphology							To Be Vouchered:Holdup/Private	WGS 84				Karen Auzier: Luis Rodrigues: Elenilze Santos: e Jonas Oliveira	14-Jun-2014	Brazil	Para	Santarem	Everaldo Martins highway (PA-457)	Stream Sonrisal	-2.5375	-54.924					WGS 84		Afternoon					IG 3
LGB#P-320	KAL3 MF 273			Universidade Federal do Oeste do Para	Chordata	Actinopterygii	Characiformes	Characidae	Iguanodectinae		Iguanodectes	Iguanodectes variatus		Jonas Oliveira	jonasmamiraua@yahoo.com.br	Morphology							To Be Vouchered:Holdup/Private	WGS 84				Karen Auzier: Luis Rodrigues: Elenilze Santos: e Jonas Oliveira	14-Jun-2014	Brazil	Para	Santarem	Everaldo Martins highway (PA-457)	Stream Sonrisal	-2.5375	-54.924					WGS 84		Afternoon					IG 3
LGB#P-319	KAL3 MF 272			Universidade Federal do Oeste do Para	Chordata	Actinopterygii	Characiformes	Characidae	Iguanodectinae		Iguanodectes	Iguanodectes variatus		Jonas Oliveira	jonasmamiraua@yahoo.com.br	Morphology							To Be Vouchered:Holdup/Private	WGS 84				Karen Auzier: Luis Rodrigues: Elenilze Santos: e Jonas Oliveira	14-Jun-2014	Brazil	Para	Santarem	Everaldo Martins highway (PA-457)	Stream Sonrisal	-2.5375	-54.924					WGS 84		Afternoon					IG 3
LGB#P-318	KAL3 MF 271			Universidade Federal do Oeste do Para	Chordata	Actinopterygii	Characiformes	Characidae	Iguanodectinae		Iguanodectes	Iguanodectes variatus		Jonas Oliveira	jonasmamiraua@yahoo.com.br	Morphology							To Be Vouchered:Holdup/Private	WGS 84				Karen Auzier: Luis Rodrigues: Elenilze Santos: e Jonas Oliveira	14-Jun-2014	Brazil	Para	Santarem	Everaldo Martins highway (PA-457)	Stream Sonrisal	-2.5375	-54.924					WGS 84		Afternoon					IG 3
LGB#P-327	KAL3 MF 2710			Universidade Federal do Oeste do Para	Chordata	Actinopterygii	Characiformes	Characidae	Iguanodectinae		Iguanodectes	Iguanodectes variatus		Jonas Oliveira	jonasmamiraua@yahoo.com.br	Morphology							To Be Vouchered:Holdup/Private	WGS 84				Karen Auzier: Luis Rodrigues: Elenilze Santos: e Jonas Oliveira	14-Jun-2014	Brazil	Para	Santarem	Everaldo Martins highway (PA-457)	Stream Sonrisal	-2.5375	-54.924					WGS 84		Afternoon					IG 3
LGB#P-61	Msp 1-5	UFOPA-I-336	CI-ICTA	Universidade Federal do Oeste do Para	Chordata	Actinopterygii	Characiformes	Characidae	Iguanodectinae		Iguanodectes	Iguanodectes variatus		Frank Raynner	fraynner@yahoo.com.br	Morphology			S	Adult	BrBOL - Project 09		Vouchered:Registered Collection	Muscle				Marcos P.A.S: Luis R.R.R: Carla B.	28-Jan-2012	Brazil	Para	Santarem	Rod. Everaldo Martins (STM - Alter do Chao)	Igarape Sonrisal	-2.535	-54.924					Garmin eTrex
LGB#P-326	KAL3 MF 279			Universidade Federal do Oeste do Para	Chordata	Actinopterygii	Characiformes	Characidae	Iguanodectinae		Iguanodectes	Iguanodectes variatus		Jonas Oliveira	jonasmamiraua@yahoo.com.br	Morphology							To Be Vouchered:Holdup/Private	WGS 84				Karen Auzier: Luis Rodrigues: Elenilze Santos: e Jonas Oliveira	14-Jun-2014	Brazil	Para	Santarem	Everaldo Martins highway (PA-457)	Stream Sonrisal	-2.5375	-54.924					WGS 84		Afternoon					IG 3
LGB#P-328	KAL3 MF 2711			Universidade Federal do Oeste do Para	Chordata	Actinopterygii	Characiformes	Characidae	Iguanodectinae		Iguanodectes	Iguanodectes variatus		Jonas Oliveira	jonasmamiraua@yahoo.com.br	Morphology							To Be Vouchered:Holdup/Private	WGS 84				Karen Auzier: Luis Rodrigues: Elenilze Santos: e Jonas Oliveira	14-Jun-2014	Brazil	Para	Santarem	Everaldo Martins highway (PA-457)	Stream Sonrisal	-2.5375	-54.924					WGS 84		Afternoon					IG 3
LGB#P-325	KAL3 MF 278			Universidade Federal do Oeste do Para	Chordata	Actinopterygii	Characiformes	Characidae	Iguanodectinae		Iguanodectes	Iguanodectes variatus		Jonas Oliveira	jonasmamiraua@yahoo.com.br	Morphology							To Be Vouchered:Holdup/Private	WGS 84				Karen Auzier: Luis Rodrigues: Elenilze Santos: e Jonas Oliveira	14-Jun-2014	Brazil	Para	Santarem	Everaldo Martins highway (PA-457)	Stream Sonrisal	-2.5375	-54.924					WGS 84		Afternoon					IG 3
LGB#P-329	KAL4 MF 271			Universidade Federal do Oeste do Para	Chordata	Actinopterygii	Characiformes	Characidae	Iguanodectinae		Iguanodectes	Iguanodectes variatus		Jonas Oliveira	jonasmamiraua@yahoo.com.br	Morphology							To Be Vouchered:Holdup/Private	WGS 84				Karen Auzier: Luis Rodrigues: Elenilze Santos: e Jonas Oliveira	14-Jun-2014	Brazil	Para	Santarem	Everaldo Martins highway (PA-457)	Stream UDV	-2.48058	-54.7886					WGS 84		Afternoon					IG 4
LGB#P-68	Msp 1-10	UFOPA-I-343	CI-ICTA	Universidade Federal do Oeste do Para	Chordata	Actinopterygii	Characiformes	Characidae	Iguanodectinae		Iguanodectes	Iguanodectes variatus		Frank Raynner	fraynner@yahoo.com.br	Morphology			S	Adult	BrBOL - Project 09		Vouchered:Registered Collection	Muscle				Marcos P.A.S: Luis R.R.R: Carla B.	28-Jan-2012	Brazil	Para	Santarem	Rod. Everaldo Martins (STM - Alter do Chao)	Igarape Sonrisal	-2.535	-54.924					Garmin eTrex
LGB#P-69	Msp 1-11	UFOPA-I-344	CI-ICTA	Universidade Federal do Oeste do Para	Chordata	Actinopterygii	Characiformes	Characidae	Iguanodectinae		Iguanodectes	Iguanodectes variatus		Frank Raynner	fraynner@yahoo.com.br	Morphology			S	Adult	BrBOL - Project 09		Vouchered:Registered Collection	Muscle				Marcos P.A.S: Jeremias N.: Adyson S.M.	16-Feb-2012	Brazil	Para	Santarem	Rod. Everaldo Martins (STM - Alter do Chao)	Igarape Sonrisal	-2.535	-54.924					Garmin eTrex
LGB#P-70	Msp 1-13	UFOPA-I-345	CI-ICTA	Universidade Federal do Oeste do Para	Chordata	Actinopterygii	Characiformes	Characidae	Iguanodectinae		Iguanodectes	Iguanodectes variatus		Frank Raynner	fraynner@yahoo.com.br	Morphology			S	Adult	BrBOL - Project 09		Vouchered:Registered Collection	Muscle				Marcos P.A.S.: Ericka M.: Daniel B.:	14-Mar-2012	Brazil	Para	Santarem	Rod. Everaldo Martins (STM - Alter do Chao)	Igarape UDV	-2.481	-54.789					Garmin eTrex
LGB#P-71	Msp1-18	UFOPA-I-346	CI-ICTA	Universidade Federal do Oeste do Para	Chordata	Actinopterygii	Characiformes	Characidae	Iguanodectinae		Iguanodectes	Iguanodectes variatus		Frank Raynner	fraynner@yahoo.com.br	Morphology			S	Adult	BrBOL - Project 09		Vouchered:Registered Collection	Muscle				Marcos P.A.S.: Ericka M.: Daniel B.:	14-Mar-2012	Brazil	Para	Santarem	Rod. Everaldo Martins (STM - Alter do Chao)	Igarape UDV	-2.481	-54.789					Garmin eTrex
LGB#P-497	Pt22_Sp1_8			Universidade Federal do Oeste do Para	Chordata	Actinopterygii	Characiformes	Characidae	Stevardiinae		Knodus	Knodus sp. 1		Frank Raynner	fraynner@yahoo.com.br	Morphology							E-Vouchered:DNA/Tissue+Photo	Muscle				Frank Raynner: Carlison Oliveira: Deise Juliane: e Hugo Napoleao	06-May-2015	Brazil	Para	Ruropolis	Santarem-Cuiaba highway (Br-163)	Stream river Cupari east, CUP 22	-4.11903	-54.8926	109				WGS 84					Mendonça et al		CUP 22
LGB#P-490	Pt22_Sp1_1			Universidade Federal do Oeste do Para	Chordata	Actinopterygii	Characiformes	Characidae	Stevardiinae		Knodus	Knodus sp. 1		Frank Raynner	fraynner@yahoo.com.br	Morphology							E-Vouchered:DNA/Tissue+Photo	Muscle				Frank Raynner: Carlison Oliveira: Deise Juliane: e Hugo Napoleao	06-May-2015	Brazil	Para	Ruropolis	Santarem-Cuiaba highway (Br-163)	Stream river Cupari east, CUP 22	-4.11903	-54.8926	109				WGS 84					Mendonça et al		CUP 22
LGB#P-491	Pt22_Sp1_2			Universidade Federal do Oeste do Para	Chordata	Actinopterygii	Characiformes	Characidae	Stevardiinae		Knodus	Knodus sp. 1		Frank Raynner	fraynner@yahoo.com.br	Morphology							E-Vouchered:DNA/Tissue+Photo	Muscle				Frank Raynner: Carlison Oliveira: Deise Juliane: e Hugo Napoleao	06-May-2015	Brazil	Para	Ruropolis	Santarem-Cuiaba highway (Br-163)	Stream river Cupari east, CUP 22	-4.11903	-54.8926	109				WGS 84					Mendonça et al		CUP 22
LGB#P-492	Pt22_Sp1_3			Universidade Federal do Oeste do Para	Chordata	Actinopterygii	Characiformes	Characidae	Stevardiinae		Knodus	Knodus sp. 1		Frank Raynner	fraynner@yahoo.com.br	Morphology							E-Vouchered:DNA/Tissue+Photo	Muscle				Frank Raynner: Carlison Oliveira: Deise Juliane: e Hugo Napoleao	06-May-2015	Brazil	Para	Ruropolis	Santarem-Cuiaba highway (Br-163)	Stream river Cupari east, CUP 22	-4.11903	-54.8926	109				WGS 84					Mendonça et al		CUP 22
LGB#P-493	Pt22_Sp1_4			Universidade Federal do Oeste do Para	Chordata	Actinopterygii	Characiformes	Characidae	Stevardiinae		Knodus	Knodus sp. 1		Frank Raynner	fraynner@yahoo.com.br	Morphology							E-Vouchered:DNA/Tissue+Photo	Muscle				Frank Raynner: Carlison Oliveira: Deise Juliane: e Hugo Napoleao	06-May-2015	Brazil	Para	Ruropolis	Santarem-Cuiaba highway (Br-163)	Stream river Cupari east, CUP 22	-4.11903	-54.8926	109				WGS 84					Mendonça et al		CUP 22
LGB#P-494	Pt22_Sp1_5			Universidade Federal do Oeste do Para	Chordata	Actinopterygii	Characiformes	Characidae	Stevardiinae		Knodus	Knodus sp. 1		Frank Raynner	fraynner@yahoo.com.br	Morphology							E-Vouchered:DNA/Tissue+Photo	Muscle				Frank Raynner: Carlison Oliveira: Deise Juliane: e Hugo Napoleao	06-May-2015	Brazil	Para	Ruropolis	Santarem-Cuiaba highway (Br-163)	Stream river Cupari east, CUP 22	-4.11903	-54.8926	109				WGS 84					Mendonça et al		CUP 22
LGB#P-495	Pt22_Sp1_6			Universidade Federal do Oeste do Para	Chordata	Actinopterygii	Characiformes	Characidae	Stevardiinae		Knodus	Knodus sp. 1		Frank Raynner	fraynner@yahoo.com.br	Morphology							E-Vouchered:DNA/Tissue+Photo	Muscle				Frank Raynner: Carlison Oliveira: Deise Juliane: e Hugo Napoleao	06-May-2015	Brazil	Para	Ruropolis	Santarem-Cuiaba highway (Br-163)	Stream river Cupari east, CUP 22	-4.11903	-54.8926	109				WGS 84					Mendonça et al		CUP 22
LGB#P-496	Pt22_Sp1_7			Universidade Federal do Oeste do Para	Chordata	Actinopterygii	Characiformes	Characidae	Stevardiinae		Knodus	Knodus sp. 1		Frank Raynner	fraynner@yahoo.com.br	Morphology							E-Vouchered:DNA/Tissue+Photo	Muscle				Frank Raynner: Carlison Oliveira: Deise Juliane: e Hugo Napoleao	06-May-2015	Brazil	Para	Ruropolis	Santarem-Cuiaba highway (Br-163)	Stream river Cupari east, CUP 22	-4.11903	-54.8926	109				WGS 84					Mendonça et al		CUP 22
LGB#P-561	Pt19Sp1-26			Universidade Federal do Oeste do Para	Chordata	Actinopterygii	Characiformes	Characidae	Stevardiinae		Knodus	Knodus sp. 1		Frank Raynner	fraynner@yahoo.com.br	Morphology							E-Vouchered:DNA/Tissue	All body				Frank Raynner: Carlison Oliveira: Deise Juliane: e Hugo Napoleao	06-May-2015	Brazil	Para	Santarem	Santarem-Cuiaba highway (Br-163)	Stream river Cupari east, CUP 19	-4.10931	-55.0415	101						Mornig			Mendonça et al		CUP 19
LGB#P-498	Pt22Sp1-9			Universidade Federal do Oeste do Para	Chordata	Actinopterygii	Characiformes	Characidae	Stevardiinae		Knodus	Knodus sp. 1		Frank Raynner	fraynner@yahoo.com.br	Morphology							E-Vouchered:DNA/Tissue	All body				Frank Raynner: Carlison Oliveira: Deise Juliane: e Hugo Napoleao	06-May-2015	Brazil	Para	Santarem	Santarem-Cuiaba highway (Br-163)	Stream river Cupari east, CUP 22	-4.11903	-54.8926	109						Mornig			Mendonça et al		CUP 22
LGB#P-560	Pt19Sp1-25			Universidade Federal do Oeste do Para	Chordata	Actinopterygii	Characiformes	Characidae	Stevardiinae		Knodus	Knodus sp. 1		Frank Raynner	fraynner@yahoo.com.br	Morphology							E-Vouchered:DNA/Tissue	All body				Frank Raynner: Carlison Oliveira: Deise Juliane: e Hugo Napoleao	06-May-2015	Brazil	Para	Santarem	Santarem-Cuiaba highway (Br-163)	Stream river Cupari east, CUP 19	-4.10931	-55.0415	101						Mornig			Mendonça et al		CUP 19
LGB#P-562	Pt19Sp1-27			Universidade Federal do Oeste do Para	Chordata	Actinopterygii	Characiformes	Characidae	Stevardiinae		Knodus	Knodus sp. 1		Frank Raynner	fraynner@yahoo.com.br	Morphology							E-Vouchered:DNA/Tissue	All body				Frank Raynner: Carlison Oliveira: Deise Juliane: e Hugo Napoleao	06-May-2015	Brazil	Para	Santarem	Santarem-Cuiaba highway (Br-163)	Stream river Cupari east, CUP 19	-4.10931	-55.0415	101						Mornig			Mendonça et al		CUP 19
LGB#P-563	Pt19Sp1-28			Universidade Federal do Oeste do Para	Chordata	Actinopterygii	Characiformes	Characidae	Stevardiinae		Knodus	Knodus sp. 1		Frank Raynner	fraynner@yahoo.com.br	Morphology							E-Vouchered:DNA/Tissue	All body				Frank Raynner: Carlison Oliveira: Deise Juliane: e Hugo Napoleao	06-May-2015	Brazil	Para	Santarem	Santarem-Cuiaba highway (Br-163)	Stream river Cupari east, CUP 19	-4.10931	-55.0415	101						Mornig			Mendonça et al		CUP 19
LGB#P-504	Pt22_Sp4_5			Universidade Federal do Oeste do Para	Chordata	Actinopterygii	Characiformes	Crenuchidae	Characidiinae		Melanocharacidium	Melanocharacidium sp.		Frank Raynner	fraynner@yahoo.com.br	Morphology							E-Vouchered:DNA/Tissue+Photo	Muscle				Frank Raynner: Carlison Oliveira: Deise Juliane: e Hugo Napoleao	06-May-2015	Brazil	Para	Ruropolis	Santarem-Cuiaba highway (Br-163)	Stream river Cupari east, CUP 22	-4.11903	-54.8926	109				WGS 84					Mendonça et al		FAP 22
LGB#P-509	Pt22_Sp4_10			Universidade Federal do Oeste do Para	Chordata	Actinopterygii	Characiformes	Crenuchidae	Characidiinae		Melanocharacidium	Melanocharacidium sp.		Frank Raynner	fraynner@yahoo.com.br	Morphology							E-Vouchered:DNA/Tissue+Photo	Muscle				Frank Raynner: Carlison Oliveira: Deise Juliane: e Hugo Napoleao	06-May-2015	Brazil	Para	Ruropolis	Santarem-Cuiaba highway (Br-163)	Stream river Cupari east, CUP 22	-4.11903	-54.8926	109				WGS 84					Mendonça et al		CUP 22
LGB#P-508	Pt22_Sp4_9			Universidade Federal do Oeste do Para	Chordata	Actinopterygii	Characiformes	Crenuchidae	Characidiinae		Melanocharacidium	Melanocharacidium sp.		Frank Raynner	fraynner@yahoo.com.br	Morphology							E-Vouchered:DNA/Tissue+Photo	Muscle				Frank Raynner: Carlison Oliveira: Deise Juliane: e Hugo Napoleao	06-May-2015	Brazil	Para	Ruropolis	Santarem-Cuiaba highway (Br-163)	Stream river Cupari east, CUP 22	-4.11903	-54.8926	109				WGS 84					Mendonça et al		CUP 22
LGB#P-679	Pt22Sp4-7			Universidade Federal do Oeste do Para	Chordata	Actinopterygii	Characiformes	Crenuchidae	Characidiinae		Melanocharacidium	Melanocharacidium sp.		Frank Raynner	fraynner@yahoo.com.br	Morphology							E-Vouchered:DNA/Tissue	All body				Frank Raynner: Carlison Oliveira: Deise Juliane: e Hugo Napoleao	06-May-2015	Brazil	Para	Santarem	Santarem-Cuiaba highway (Br-163)	Stream river Cupari east, CUP 22	-4.11903	-54.8926	109						Mornig			Mendonça et al		CUP 22
LGB#P-505	Pt22Sp4-6			Universidade Federal do Oeste do Para	Chordata	Actinopterygii	Characiformes	Crenuchidae	Characidiinae		Melanocharacidium	Melanocharacidium sp.		Frank Raynner	fraynner@yahoo.com.br	Morphology							E-Vouchered:DNA/Tissue	All body				Frank Raynner: Carlison Oliveira: Deise Juliane: e Hugo Napoleao	06-May-2015	Brazil	Para	Santarem	Santarem-Cuiaba highway (Br-163)	Stream river Cupari east, CUP 22	-4.11903	-54.8926	109						Mornig			Mendonça et al		CUP 22
LGB#P-501	Pt22_Sp4_2			Universidade Federal do Oeste do Para	Chordata	Actinopterygii	Characiformes	Crenuchidae	Characidiinae		Melanocharacidium	Melanocharacidium sp.		Frank Raynner	fraynner@yahoo.com.br	Morphology							E-Vouchered:DNA/Tissue+Photo	Muscle				Frank Raynner: Carlison Oliveira: Deise Juliane: e Hugo Napoleao	06-May-2015	Brazil	Para	Ruropolis	Santarem-Cuiaba highway (Br-163)	Stream river Cupari east, CUP 22	-4.11903	-54.8926	109				WGS 84					Mendonça et al		FAP 22
LGB#P-500	Pt22_Sp4_1			Universidade Federal do Oeste do Para	Chordata	Actinopterygii	Characiformes	Crenuchidae	Characidiinae		Melanocharacidium	Melanocharacidium sp.		Frank Raynner	fraynner@yahoo.com.br	Morphology							E-Vouchered:DNA/Tissue+Photo	Muscle				Frank Raynner: Carlison Oliveira: Deise Juliane: e Hugo Napoleao	06-May-2015	Brazil	Para	Ruropolis	Santarem-Cuiaba highway (Br-163)	Stream river Cupari east, CUP 22	-4.11903	-54.8926	109				WGS 84					Mendonça et al		CUP 22
LGB#P-507	Pt22_Sp4_8			Universidade Federal do Oeste do Para	Chordata	Actinopterygii	Characiformes	Crenuchidae	Characidiinae		Melanocharacidium	Melanocharacidium sp.		Frank Raynner	fraynner@yahoo.com.br	Morphology							E-Vouchered:DNA/Tissue+Photo	Muscle				Frank Raynner: Carlison Oliveira: Deise Juliane: e Hugo Napoleao	06-May-2015	Brazil	Para	Ruropolis	Santarem-Cuiaba highway (Br-163)	Stream river Cupari east, CUP 22	-4.11903	-54.8926	109				WGS 84					Mendonça et al		CUP 22
LGB#P-502	Pt22_Sp4_3			Universidade Federal do Oeste do Para	Chordata	Actinopterygii	Characiformes	Crenuchidae	Characidiinae		Melanocharacidium	Melanocharacidium sp.		Frank Raynner	fraynner@yahoo.com.br	Morphology							E-Vouchered:DNA/Tissue+Photo	Muscle				Frank Raynner: Carlison Oliveira: Deise Juliane: e Hugo Napoleao	06-May-2015	Brazil	Para	Ruropolis	Santarem-Cuiaba highway (Br-163)	Stream river Cupari east, CUP 22	-4.11903	-54.8926	109				WGS 84					Mendonça et al		CUP 22
LGB#P-407	IRU MF 359			Universidade Federal do Oeste do Para	Chordata	Actinopterygii	Cichliformes	Cichlidae	Cichlinae		Mesonauta	Mesonauta festivus		Frank Raynner	fraynner@yahoo.com.br	Morphology							To Be Vouchered:Holdup/Private	Muscle				Amanda Chianca: Felipe Afonso: e Ivanny Fonseca	27-Oct-2014	Brazil	Para	Santarem	Santarem-Cuiaba highway (Br-163)	Stream Irura	-2.46389	-54.735					WGS 84		Morning					IG 5
LGB#P-403	IRU MF 355			Universidade Federal do Oeste do Para	Chordata	Actinopterygii	Cichliformes	Cichlidae	Cichlinae		Mesonauta	Mesonauta festivus		Frank Raynner	fraynner@yahoo.com.br	Morphology							To Be Vouchered:Holdup/Private	Muscle				Amanda Chianca: Felipe Afonso: e Ivanny Fonseca	27-Oct-2014	Brazil	Para	Santarem	Santarem-Cuiaba highway (Br-163)	Stream Irura	-2.46389	-54.735					WGS 84		Morning					IG 5
LGB#P-404	IRU MF 356			Universidade Federal do Oeste do Para	Chordata	Actinopterygii	Cichliformes	Cichlidae	Cichlinae		Mesonauta	Mesonauta festivus		Frank Raynner	fraynner@yahoo.com.br	Morphology							To Be Vouchered:Holdup/Private	Muscle				Amanda Chianca: Felipe Afonso: e Ivanny Fonseca	27-Oct-2014	Brazil	Para	Santarem	Santarem-Cuiaba highway (Br-163)	Stream Irura	-2.46389	-54.735					WGS 84		Morning					IG 5
LGB#P-399	IRU MF 351			Universidade Federal do Oeste do Para	Chordata	Actinopterygii	Cichliformes	Cichlidae	Cichlinae		Mesonauta	Mesonauta festivus		Frank Raynner	fraynner@yahoo.com.br	Morphology							To Be Vouchered:Holdup/Private	Muscle				Amanda Chianca: Felipe Afonso: e Ivanny Fonseca	27-Oct-2014	Brazil	Para	Santarem	Santarem-Cuiaba highway (Br-163)	Stream Irura	-2.46389	-54.735					WGS 84		Morning					IG 5
LGB#P-400	IRU MF 352			Universidade Federal do Oeste do Para	Chordata	Actinopterygii	Cichliformes	Cichlidae	Cichlinae		Mesonauta	Mesonauta festivus		Frank Raynner	fraynner@yahoo.com.br	Morphology							To Be Vouchered:Holdup/Private	Muscle				Amanda Chianca: Felipe Afonso: e Ivanny Fonseca	27-Oct-2014	Brazil	Para	Santarem	Santarem-Cuiaba highway (Br-163)	Stream Irura	-2.46389	-54.735					WGS 84		Morning					IG 5
LGB#P-112	Msp 8-4	UFOPA-I-387	CI-ICTA	Universidade Federal do Oeste do Para	Chordata	Actinopterygii	Gymnotiformes	Hypopomidae			Microsternarchus	Microsternarchus bilineatus		Frank Raynner	fraynner@yahoo.com.br	Morphology			S	Adult	BrBOL - Project 09		Vouchered:Registered Collection	Muscle				Marcos P.A.S: Jeremias N.: Adyson S.M.	16-Feb-2012	Brazil	Para	Santarem	Rod. Everaldo Martins (STM - Alter do Chao)	Igarape Sonrisal	-2.535	-54.924					Garmin eTrex
LGB#P-111	Msp 8-3	UFOPA-I-386	CI-ICTA	Universidade Federal do Oeste do Para	Chordata	Actinopterygii	Gymnotiformes	Hypopomidae			Microsternarchus	Microsternarchus bilineatus		Frank Raynner	fraynner@yahoo.com.br	Morphology			S	Adult	BrBOL - Project 09		Vouchered:Registered Collection	Muscle				Marcos P.A.S: Jeremias N.: Adyson S.M.	16-Feb-2012	Brazil	Para	Santarem	Rod. Everaldo Martins (STM - Alter do Chao)	Igarape Sonrisal	-2.535	-54.924					Garmin eTrex
LGB#P-113	Msp 8-2	UFOPA-I-388	CI-ICTA	Universidade Federal do Oeste do Para	Chordata	Actinopterygii	Gymnotiformes	Hypopomidae			Microsternarchus	Microsternarchus bilineatus		Frank Raynner	fraynner@yahoo.com.br	Morphology			S	Adult	BrBOL - Project 09		Vouchered:Registered Collection	Muscle				Marcos P.A.S: Jeremias N.: Adyson S.M.	16-Feb-2012	Brazil	Para	Santarem	Rod. Everaldo Martins (STM - Alter do Chao)	Igarape Sonrisal	-2.535	-54.924					Garmin eTrex
LGB#P-175	KA-L1 MF 3-7			Universidade Federal do Oeste do Para	Chordata	Actinopterygii	Characiformes	Characidae	Pristellinae		Moenkhausia	Moenkhausia conspicua		Frank Raynner	fraynner@yahoo.com.br	Morphology												Karen Auzier: Luis Rodrigues: Marcos Alho: Ezequias Torres: e `Coronel	05-Nov-2013	Brazil	Para	Santarem	Santarem-Cuiaba highway (Br-163)	Stream Sao Jorge, point one	-3.13136	-54.971	68
LGB#P-176	KA-L1 MF 3-8			Universidade Federal do Oeste do Para	Chordata	Actinopterygii	Characiformes	Characidae	Pristellinae		Moenkhausia	Moenkhausia conspicua		Frank Raynner	fraynner@yahoo.com.br	Morphology												Karen Auzier: Luis Rodrigues: Marcos Alho: Ezequias Torres: e `Coronel	05-Nov-2013	Brazil	Para	Santarem	Santarem-Cuiaba highway (Br-163)	Stream Sao Jorge, point one	-3.13136	-54.971	68
LGB#P-177	KA-L1 MF 3-9			Universidade Federal do Oeste do Para	Chordata	Actinopterygii	Characiformes	Characidae	Pristellinae		Moenkhausia	Moenkhausia conspicua		Frank Raynner	fraynner@yahoo.com.br	Morphology												Karen Auzier: Luis Rodrigues: Marcos Alho: Ezequias Torres: e `Coronel	05-Nov-2013	Brazil	Para	Santarem	Santarem-Cuiaba highway (Br-163)	Stream Sao Jorge, point one	-3.13136	-54.971	68
LGB#P-178	KA-L1 MF 3-10			Universidade Federal do Oeste do Para	Chordata	Actinopterygii	Characiformes	Characidae	Pristellinae		Moenkhausia	Moenkhausia conspicua		Frank Raynner	fraynner@yahoo.com.br	Morphology												Karen Auzier: Luis Rodrigues: Marcos Alho: Ezequias Torres: e `Coronel	05-Nov-2013	Brazil	Para	Santarem	Santarem-Cuiaba highway (Br-163)	Stream Sao Jorge, point one	-3.13136	-54.971	68
LGB#P-179	KA-L1 MF 3-11			Universidade Federal do Oeste do Para	Chordata	Actinopterygii	Characiformes	Characidae	Pristellinae		Moenkhausia	Moenkhausia conspicua		Frank Raynner	fraynner@yahoo.com.br	Morphology												Karen Auzier: Luis Rodrigues: Marcos Alho: Ezequias Torres: e `Coronel	05-Nov-2013	Brazil	Para	Santarem	Santarem-Cuiaba highway (Br-163)	Stream Sao Jorge, point one	-3.13136	-54.971	68
LGB#P-180	KA-L1 MF 3-12			Universidade Federal do Oeste do Para	Chordata	Actinopterygii	Characiformes	Characidae	Pristellinae		Moenkhausia	Moenkhausia conspicua		Frank Raynner	fraynner@yahoo.com.br	Morphology												Karen Auzier: Luis Rodrigues: Marcos Alho: Ezequias Torres: e `Coronel	05-Nov-2013	Brazil	Para	Santarem	Santarem-Cuiaba highway (Br-163)	Stream Sao Jorge, point one	-3.13136	-54.971	68
LGB#P-181	KA-L1 MF 3-13			Universidade Federal do Oeste do Para	Chordata	Actinopterygii	Characiformes	Characidae	Pristellinae		Moenkhausia	Moenkhausia conspicua		Frank Raynner	fraynner@yahoo.com.br	Morphology												Karen Auzier: Luis Rodrigues: Marcos Alho: Ezequias Torres: e `Coronel	05-Nov-2013	Brazil	Para	Santarem	Santarem-Cuiaba highway (Br-163)	Stream Sao Jorge, point one	-3.13136	-54.971	68
LGB#P-172	KA-L1 MF 3-4			Universidade Federal do Oeste do Para	Chordata	Actinopterygii	Characiformes	Characidae	Pristellinae		Moenkhausia	Moenkhausia conspicua		Frank Raynner	fraynner@yahoo.com.br	Morphology												Karen Auzier: Luis Rodrigues: Marcos Alho: Ezequias Torres: e `Coronel	05-Nov-2013	Brazil	Para	Santarem	Santarem-Cuiaba highway (Br-163)	Stream Sao Jorge, point one	-3.13136	-54.971	68
LGB#P-171	KA-L1 MF 3-3			Universidade Federal do Oeste do Para	Chordata	Actinopterygii	Characiformes	Characidae	Pristellinae		Moenkhausia	Moenkhausia conspicua		Frank Raynner	fraynner@yahoo.com.br	Morphology												Karen Auzier: Luis Rodrigues: Marcos Alho: Ezequias Torres: e `Coronel	05-Nov-2013	Brazil	Para	Santarem	Santarem-Cuiaba highway (Br-163)	Stream Sao Jorge, point one	-3.13136	-54.971	68
LGB#P-173	KA-L1 MF 3-5			Universidade Federal do Oeste do Para	Chordata	Actinopterygii	Characiformes	Characidae	Pristellinae		Moenkhausia	Moenkhausia conspicua		Frank Raynner	fraynner@yahoo.com.br	Morphology												Karen Auzier: Luis Rodrigues: Marcos Alho: Ezequias Torres: e `Coronel	05-Nov-2013	Brazil	Para	Santarem	Santarem-Cuiaba highway (Br-163)	Stream Sao Jorge, point one	-3.13136	-54.971	68
LGB#P-174	KA-L1 MF 3-6			Universidade Federal do Oeste do Para	Chordata	Actinopterygii	Characiformes	Characidae	Pristellinae		Moenkhausia	Moenkhausia conspicua		Frank Raynner	fraynner@yahoo.com.br	Morphology												Karen Auzier: Luis Rodrigues: Marcos Alho: Ezequias Torres: e `Coronel	05-Nov-2013	Brazil	Para	Santarem	Santarem-Cuiaba highway (Br-163)	Stream Sao Jorge, point one	-3.13136	-54.971	68
LGB#P-191	KA-L1 MF 4-1			Universidade Federal do Oeste do Para	Chordata	Actinopterygii	Characiformes	Serrasalmidae			Myloplus	Myloplus rubripinnis		Jonas Oliveira	jonasmamiraua@yahoo.com.br	Morphology				Immature								Karen Auzier: Luis Rodrigues: Marcos Alho: Ezequias Torres: e `Coronel	05-Nov-2013	Brazil	Para	Santarem	Santarem-Cuiaba highway (Br-163)	Stream Sao Jorge, point one	-3.13136	-54.971	68
LGB#P-261	KA-L2 MF 20-2			Universidade Federal do Oeste do Para	Chordata	Actinopterygii	Characiformes	Serrasalmidae			Myloplus	Myloplus rubripinnis		Jonas Oliveira	jonasmamiraua@yahoo.com.br	Morphology				Immature								Karen Auzier: Luis Rodrigues: Elenilze Santos: e `Coronel	25-Jan-2014	Brazil	Para	Santarem	Santarem-Cuiaba highway (Br-163)	Stream Sao Jorge, point two	-3.09447	-54.9309	77
LGB#P-262	KA-L2 MF 20-3			Universidade Federal do Oeste do Para	Chordata	Actinopterygii	Characiformes	Serrasalmidae			Myloplus	Myloplus rubripinnis		Jonas Oliveira	jonasmamiraua@yahoo.com.br	Morphology				Immature								Karen Auzier: Luis Rodrigues: Elenilze Santos: e `Coronel	25-Jan-2014	Brazil	Para	Santarem	Santarem-Cuiaba highway (Br-163)	Stream Sao Jorge, point two	-3.09447	-54.9309	77
LGB#P-194	KA-L2 MF 4-5			Universidade Federal do Oeste do Para	Chordata	Actinopterygii	Characiformes	Serrasalmidae			Myloplus	Myloplus rubripinnis		Jonas Oliveira	jonasmamiraua@yahoo.com.br	Morphology				Immature								Karen Auzier: Luis Rodrigues: Elenilze Santos: e `Coronel	25-Jan-2014	Brazil	Para	Santarem	Santarem-Cuiaba highway (Br-163)	Stream Sao Jorge, point two	-3.09447	-54.9309	77
LGB#P-195	KA-L2 MF 4-6			Universidade Federal do Oeste do Para	Chordata	Actinopterygii	Characiformes	Serrasalmidae			Myloplus	Myloplus rubripinnis		Jonas Oliveira	jonasmamiraua@yahoo.com.br	Morphology				Immature								Karen Auzier: Luis Rodrigues: Elenilze Santos: e `Coronel	25-Jan-2014	Brazil	Para	Santarem	Santarem-Cuiaba highway (Br-163)	Stream Sao Jorge, point two	-3.09447	-54.9309	77
LGB#P-118	Msp 16-11	UFOPA-I-393	CI-ICTA	Universidade Federal do Oeste do Para	Chordata	Actinopterygii	Siluriformes	Loricariidae	Hypoptopomatinae		Otocinclus	Otocinclus vittatus		Frank Raynner	fraynner@yahoo.com.br	Morphology			S	Adult	BrBOL - Project 09		Vouchered:Registered Collection	Muscle				Marcos P.A.S.: Ericka M.: Thais Vieira.:	30-Jul-2012	Brazil	Para	Santarem	Rod. Everaldo Martins (STM - Alter do Chao)	Igarape Sao Bras	-2.51	-54.811					Garmin eTrex
LGB#P-119	Msp 16-6	UFOPA-I-394	CI-ICTA	Universidade Federal do Oeste do Para	Chordata	Actinopterygii	Siluriformes	Loricariidae	Hypoptopomatinae		Otocinclus	Otocinclus vittatus		Frank Raynner	fraynner@yahoo.com.br	Morphology			S	Adult	BrBOL - Project 09		Vouchered:Registered Collection	Muscle				Marcos P.A.S.: Andre C.: Frank R.	05-May-2012	Brazil	Para	Santarem	Rod. Everaldo Martins (STM - Alter do Chao)	Igarape Sao Bras	-2.51	-54.811					Garmin eTrex
LGB#P-557	Pt19Sp1-22			Universidade Federal do Oeste do Para	Chordata	Actinopterygii	Characiformes	Characidae	Stevardiinae		Knodus	Knodus sp. 1		Frank Raynner	fraynner@yahoo.com.br	Morphology							E-Vouchered:DNA/Tissue	All body				Frank Raynner: Carlison Oliveira: Deise Juliane: e Hugo Napoleao	06-May-2015	Brazil	Para	Santarem	Santarem-Cuiaba highway (Br-163)	Stream river Cupari east, CUP 19	-4.10931	-55.0415	101						Mornig			Mendonça et al		CUP 19
